# Supplementary material for: Circuity analyses of HSR network and high-speed train paths in China
Source: PLoS One. 2017 Sep 25;12(9):e0176005. doi: 10.1371/journal.pone.0176005 (PMC5612466; doi:10.1371/journal.pone.0176005)
Supplement: S1 Data — (XLSX) [file pone.0176005.s001.xlsx]

## Sheet: data
Chinese name of nodes (origins)	Chinese name of nodes (destinations)	index of nodes (origins)	index of nodes (destinations)	section length between O-D (km)
北京南	廊坊	3	4	60
廊坊	天津南	4	5	62
天津南	沧州西	5	6	88
沧州西	德州东	6	7	104
德州东	济南西	7	8	92
济南西	泰安	8	9	59
泰安	曲阜东	9	10	70
曲阜东	滕州东	10	11	56
滕州东	枣庄	11	12	36
枣庄	徐州东	12	13	65
徐州东	宿州东	13	14	68
宿州东	蚌埠南	14	15	88
蚌埠南	定远	15	16	54
定远	滁州	16	17	62
滁州	南京南	17	18	59
南京南	镇江南	18	19	65
镇江南	丹阳北	19	20	32
丹阳北	常州北	20	21	33
常州北	无锡东	21	22	57
无锡东	苏州北	22	23	27
苏州北	昆山南	23	24	31
昆山南	上海虹桥	24	25	50
南京南	江宁	18	26	12
江宁	句容西	26	27	14
句容西	溧水	27	28	20
溧水	瓦屋山	28	29	22
瓦屋山	溧阳	29	30	30
溧阳	宜兴	30	31	31
宜兴	长兴	31	32	36
长兴	湖州	32	33	20
湖州	德清	33	34	36
德清	杭州东	34	35	35
德清	杭州	34	241	38
北京西	涿州东	2	37	62
涿州东	高碑店东	37	38	21
高碑店东	保定东	38	39	56
保定东	定州东	39	40	62
定州东	正定机场	40	41	43
正定机场	石家庄	41	42	37
石家庄	高邑西	42	43	51
高邑西	邢台东	43	44	71
邢台东	邯郸东	44	45	53
邯郸东	安阳东	45	46	60
安阳东	鹤壁东	46	47	46
鹤壁东	新乡东	47	48	64
新乡东	郑州东	48	49	67
郑州东	许昌东	49	50	91
许昌东	漯河西	50	51	64
漯河西	驻马店西	51	52	64
驻马店西	明港东	52	53	68
明港东	信阳东	53	54	50
信阳东	孝感北	54	55	73
孝感北	武汉	55	56	126
武汉	咸宁北	56	57	85
咸宁北	赤壁北	57	58	43
赤壁北	岳阳东	58	59	87
岳阳东	汨罗东	59	60	70
汨罗东	长沙南	60	61	77
长沙南	株洲西	61	62	52
株洲西	衡山西	62	63	84
衡山西	衡阳东	63	64	41
衡阳东	耒阳西	64	65	55
耒阳西	郴州西	65	66	98
郴州西	韶关	66	67	150
韶关	英德西	67	68	87
英德西	清远	68	69	57
清远	广州北	69	70	36
广州北	广州南	70	71	47
广州南	庆盛	71	72	31
庆盛	虎门	72	73	19
虎门	光明城	73	74	36
光明城	深圳北	74	75	16
哈尔滨西	双城北	76	77	40
双城北	扶余北	77	78	58
扶余北	德惠西	78	79	58
德惠西	长春西	79	80	84
长春西	公主岭南	80	81	63
公主岭南	四平东	81	82	55
四平东	昌图西	82	83	51
昌图西	开原西	83	84	28
开原西	铁岭西	84	85	47
铁岭西	沈阳北	85	86	54
沈阳北	沈阳	86	87	5
沈阳	辽阳	87	88	65
辽阳	鞍山西	88	89	30
鞍山西	海城西	89	90	39
海城西	营口东	90	91	38
营口东	盖州西	91	92	28
盖州西	鲅鱼圈	92	93	29
鲅鱼圈	瓦房店西	93	94	71
瓦房店西	普湾	94	95	37
普湾	大连北	95	96	41
大连北	大连	96	97	17
盘锦	海城西	98	90	66
盘锦	营口东	98	91	89
盘锦	锦州南	98	112	98
沧州西	天津西	6	99	105
天津西	天津	99	100	5
天津	军粮城北	100	101	20
军粮城北	滨海	101	102	18
滨海	滨海北	102	103	22
滨海北	唐山	103	104	54
唐山	滦河	104	105	61
滦河	北戴河	105	106	65
北戴河	秦皇岛	106	107	21
秦皇岛	山海关	107	108	16
山海关	东戴河	108	109	9
东戴河	绥中北	109	110	54
绥中北	葫芦岛北	110	111	59
葫芦岛北	锦州南	111	112	43
锦州南	盘锦北	112	113	69
盘锦北	台安	113	114	55
台安	辽中	114	115	31
辽中	沈阳北	115	86	68
辽中	沈阳	115	87	68
杭州东	绍兴北	35	116	43
绍兴北	上虞北	116	118	31
上虞北	余姚北	118	120	32
余姚北	庄桥	120	122	41
庄桥	宁波	122	123	8
宁波	奉化	123	125	38
奉化	宁海	125	126	34
宁海	三门县	126	127	34
三门县	临海	127	128	23
临海	台州	128	129	23
台州	温岭	129	130	24
温岭	雁荡山	130	131	23
雁荡山	绅坊	131	132	23
绅坊	乐清	132	133	18
乐清	永嘉	133	134	17
永嘉	温州南	134	135	18
温州南	瑞安	135	136	23
瑞安	鳌江	136	137	17
鳌江	苍南	137	138	17
苍南	福鼎	138	139	37
福鼎	太姥山	139	140	19
太姥山	霞浦	140	141	34
霞浦	福安	141	142	32
福安	宁德	142	143	27
宁德	罗源	143	144	24
罗源	连江	144	145	32
连江	福州	145	146	40
福州	福州南	146	147	19
福州南	福清	147	148	36
福清	涵江	148	149	30
涵江	莆田	149	150	20
莆田	泉州	150	151	69
泉州	晋江	151	152	25
晋江	厦门北	152	153	46
厦门北	厦门	153	154	31
连江	福州南	145	147	32
厦门北	角美	153	155	24
厦门	角美	154	155	37
角美	漳州	155	156	18
漳州	漳浦	156	157	45
漳浦	云霄	157	158	31
云霄	诏安	158	159	32
诏安	饶平	159	160	18
饶平	潮汕	160	161	41
潮汕	潮阳	161	162	26
潮阳	普宁	162	163	27
普宁	葵潭	163	164	31
葵潭	陆丰	164	165	30
陆丰	汕尾	165	166	35
汕尾	鲘门	166	167	33
鲘门	惠东	167	168	35
惠东	惠州南	168	169	32
惠州南	深圳坪山	169	170	20
深圳坪山	深圳北	170	75	36
济南西	济南	8	171	20
济南	泰安	171	9	62
济南	章丘	171	172	49
章丘	淄博	172	173	61
淄博	青州市	173	174	43
青州市	昌乐	174	175	33
昌乐	潍坊	175	176	24
潍坊	高密	176	177	85
高密	胶州北	177	178	35
胶州北	青岛北	178	179	48
青岛北	青岛	179	180	15
阳泉北	太原	181	182	121
石家庄	阳泉北	42	181	103
阳泉北	太原南	181	183	129
郑州东	郑州	49	184	14
郑州东	巩义南	49	185	93
郑州	巩义南	184	185	75
巩义南	洛阳龙门	185	186	50
洛阳龙门	渑池南	186	187	65
渑池南	三门峡南	187	188	58
三门峡南	灵宝西	188	189	48
灵宝西	华山北	189	190	88
华山北	渭南北	190	191	58
渭南北	西安北	191	192	63
西安北	咸阳秦都	192	193	30
咸阳秦都	杨陵南	193	194	59
杨陵南	岐山	194	195	41
岐山	宝鸡南	195	196	37
南京南	全椒	18	197	56
合肥	六安	199	201	92
肥东	合肥南	198	200	22
合肥南	六安	200	201	87
孝感北	汉口	55	205	130
红安西	武汉	204	56	70
武汉	汉口	56	205	36
全椒	肥东	197	198	79
肥东	合肥	198	199	19
六安	金寨	201	202	52
金寨	麻城北	202	203	109
麻城北	红安西	203	204	39
红安西	汉口	204	205	72
汉口	汉川	205	206	46
汉川	天门南	206	207	37
天门南	仙桃西	207	208	31
仙桃西	潜江	208	209	20
潜江	荆州	209	210	70
荆州	枝江北	210	211	44
枝江北	宜昌东	211	212	44
宜昌东	巴东	212	213	113
巴东	建始	213	214	66
建始	恩施	214	215	35
恩施	利川	215	216	61
利川	石柱县	216	217	95
石柱县	丰都	217	218	49
丰都	涪陵北	218	219	42
涪陵北	长寿北	219	220	24
长寿北	重庆北	220	221	68
重庆北	合川	221	222	66
合川	潼南	222	223	49
潼南	遂宁	223	224	52
达州	土溪	225	226	50
土溪	营山	226	227	51
营山	南充	227	228	58
南充	遂宁	228	224	67
遂宁	大英东	224	229	27
大英东	成都东	229	231	119
大英东	成都	229	230	121
上海	上海西	232	233	5
上海西	上海虹桥	233	25	28
上海虹桥	松江南	25	234	31
松江南	金山北	234	235	17
金山北	嘉善南	235	236	19
嘉善南	嘉兴南	236	237	17
嘉兴南	桐乡	237	238	28
桐乡	海宁西	238	239	21
海宁西	余杭	239	240	11
余杭	杭州东	240	35	15
杭州东	杭州	35	241	10
长春	长春西	244	80	12
长春	德惠西	244	79	84
上海西	南翔北	233	248	9
花桥	昆山南	250	24	10
昆山南	阳澄湖	24	252	9
长春	龙嘉	244	245	32
龙嘉	九台南	245	246	10
九台南	吉林	246	247	69
南翔北	安亭北	248	249	15
安亭北	花桥	249	250	11
阳澄湖	苏州园区	252	253	15
苏州园区	苏州	253	254	10
苏州	苏州新区	254	255	10
苏州新区	无锡新区	255	256	19
无锡新区	无锡	256	257	13
无锡	惠山	257	258	14
惠山	戚墅堰	258	259	14
戚墅堰	常州	259	260	11
常州	丹阳	260	261	45
丹阳	丹徒	261	262	14
丹徒	镇江	262	263	13
镇江	宝华山	263	264	37
宝华山	仙林	264	265	14
仙林	南京	265	266	13
镇江	南京南	263	18	74
合肥	合肥北城	199	267	22
淮南东	蚌埠南	269	15	43
永修	南昌	271	276	46
合肥北城	水家湖	267	268	47
水家湖	淮南东	268	269	20
南昌西	永修	270	271	53
永修	共青城	271	272	26
共青城	德安	272	273	8
德安	庐山	273	274	36
庐山	九江	274	275	19
抚州	南昌西	277	270	101
南昌	抚州	276	277	101
抚州	南城	277	278	48
南城	南丰	278	279	32
南丰	建宁县北	279	280	49
建宁县北	泰宁	280	281	30
泰宁	将乐	281	282	42
将乐	三明北	282	283	50
三明北	尤溪	283	284	42
尤溪	永泰	284	285	95
永泰	福州	285	146	58
永泰	莆田	285	150	59
南靖	漳州	288	156	34
衡阳东	祁东	64	289	73
龙岩	龙山镇	286	287	65
龙山镇	南靖	287	288	15
祁东	祁阳	289	290	29
祁阳	永州	290	291	33
永州	东安东	291	292	29
东安东	全州南	292	293	61
全州南	兴安北	293	294	52
兴安北	桂林	294	295	65
桂林	永福南	295	296	44
永福南	鹿寨北	296	297	55
鹿寨北	柳州	297	298	57
柳州	来宾北	298	299	66
来宾北	南宁	299	300	157
南宁	钦州	300	301	117
钦州	防城港北	301	303	42
南宁	钦州东	300	302	117
钦州东	合浦	302	304	68
合浦	北海	304	305	23
滦县	北戴河	306	106	69
杭州东	诸暨	35	313	66
义乌	金华	314	316	52
弋阳	鹰潭北	322	324	41
诸暨	义乌	313	314	43
金华	龙游	316	317	49
龙游	衢州	317	318	29
衢州	江山	318	319	30
江山	玉山南	319	320	38
玉山南	上饶	320	321	34
上饶	弋阳	321	322	60
鹰潭北	抚州东	324	325	43
抚州东	进贤南	325	326	39
进贤南	南昌西	326	270	58
南昌西	高安	270	327	47
高安	新余北	327	328	80
新余北	宜春	328	329	49
宜春	萍乡北	329	330	61
萍乡北	醴陵东	330	331	29
醴陵东	长沙南	331	61	76
长沙南	湘潭北	61	332	26
湘潭北	韶山南	332	333	40
韶山南	娄底南	333	334	59
娄底南	邵阳北	334	335	52
邵阳北	新化南	335	336	37
新化南	溆浦南	336	337	57
溆浦南	怀化南	337	338	61
怀化南	芷江	338	339	34
芷江	新晃西	339	340	54
太原南	晋中	183	353	16
晋中	太谷西	353	354	31
太谷西	祁县东	354	355	19
祁县东	平遥古城	355	356	27
平遥古城	介休东	356	357	18
介休东	灵石东	357	358	21
灵石东	霍州东	358	359	37
霍州东	洪洞西	359	360	44
洪洞西	临汾西	360	361	20
临汾西	襄汾西	361	362	32
襄汾西	侯马西	362	363	27
侯马西	闻喜西	363	364	32
闻喜西	运城北	364	365	32
运城北	永济北	365	366	53
永济北	大荔	366	367	54
大荔	渭南北	367	191	53
武昌	汉口	346	205	20
武昌	汉川	346	206	59
南宁	贵港	300	432	151
贵港	桂平	432	433	58
桂平	平南南	433	434	35
平南南	藤县	434	435	59
藤县	梧州南	435	436	25
南充	岳池	228	444	59
岳池	广安南	444	443	16
北京	滦县	1	306	127
廊坊	北京南	4	3	60
天津南	廊坊	5	4	62
沧州西	天津南	6	5	88
德州东	沧州西	7	6	104
济南西	德州东	8	7	92
泰安	济南西	9	8	59
曲阜东	泰安	10	9	70
滕州东	曲阜东	11	10	56
枣庄	滕州东	12	11	36
徐州东	枣庄	13	12	65
宿州东	徐州东	14	13	68
蚌埠南	宿州东	15	14	88
定远	蚌埠南	16	15	54
滁州	定远	17	16	62
南京南	滁州	18	17	59
镇江南	南京南	19	18	65
丹阳北	镇江南	20	19	32
常州北	丹阳北	21	20	33
无锡东	常州北	22	21	57
苏州北	无锡东	23	22	27
昆山南	苏州北	24	23	31
上海虹桥	昆山南	25	24	50
江宁	南京南	26	18	12
句容西	江宁	27	26	14
溧水	句容西	28	27	20
瓦屋山	溧水	29	28	22
溧阳	瓦屋山	30	29	30
宜兴	溧阳	31	30	31
长兴	宜兴	32	31	36
湖州	长兴	33	32	20
德清	湖州	34	33	36
杭州东	德清	35	34	35
杭州	德清	241	34	38
涿州东	北京西	37	2	62
高碑店东	涿州东	38	37	21
保定东	高碑店东	39	38	56
定州东	保定东	40	39	62
正定机场	定州东	41	40	43
石家庄	正定机场	42	41	37
高邑西	石家庄	43	42	51
邢台东	高邑西	44	43	71
邯郸东	邢台东	45	44	53
安阳东	邯郸东	46	45	60
鹤壁东	安阳东	47	46	46
新乡东	鹤壁东	48	47	64
郑州东	新乡东	49	48	67
许昌东	郑州东	50	49	91
漯河西	许昌东	51	50	64
驻马店西	漯河西	52	51	64
明港东	驻马店西	53	52	68
信阳东	明港东	54	53	50
孝感北	信阳东	55	54	73
武汉	孝感北	56	55	126
咸宁北	武汉	57	56	85
赤壁北	咸宁北	58	57	43
岳阳东	赤壁北	59	58	87
汨罗东	岳阳东	60	59	70
长沙南	汨罗东	61	60	77
株洲西	长沙南	62	61	52
衡山西	株洲西	63	62	84
衡阳东	衡山西	64	63	41
耒阳西	衡阳东	65	64	55
郴州西	耒阳西	66	65	98
韶关	郴州西	67	66	150
英德西	韶关	68	67	87
清远	英德西	69	68	57
广州北	清远	70	69	36
广州南	广州北	71	70	47
庆盛	广州南	72	71	31
虎门	庆盛	73	72	19
光明城	虎门	74	73	36
深圳北	光明城	75	74	16
双城北	哈尔滨西	77	76	40
扶余北	双城北	78	77	58
德惠西	扶余北	79	78	58
长春西	德惠西	80	79	84
公主岭南	长春西	81	80	63
四平东	公主岭南	82	81	55
昌图西	四平东	83	82	51
开原西	昌图西	84	83	28
铁岭西	开原西	85	84	47
沈阳北	铁岭西	86	85	54
沈阳	沈阳北	87	86	5
辽阳	沈阳	88	87	65
鞍山西	辽阳	89	88	30
海城西	鞍山西	90	89	39
营口东	海城西	91	90	38
盖州西	营口东	92	91	28
鲅鱼圈	盖州西	93	92	29
瓦房店西	鲅鱼圈	94	93	71
普湾	瓦房店西	95	94	37
大连北	普湾	96	95	41
大连	大连北	97	96	17
海城西	盘锦	90	98	66
营口东	盘锦	91	98	89
锦州南	盘锦	112	98	98
天津西	沧州西	99	6	105
天津	天津西	100	99	5
军粮城北	天津	101	100	20
滨海	军粮城北	102	101	18
滨海北	滨海	103	102	22
唐山	滨海北	104	103	54
滦河	唐山	105	104	61
北戴河	滦河	106	105	65
秦皇岛	北戴河	107	106	21
山海关	秦皇岛	108	107	16
东戴河	山海关	109	108	9
绥中北	东戴河	110	109	54
葫芦岛北	绥中北	111	110	59
锦州南	葫芦岛北	112	111	43
盘锦北	锦州南	113	112	69
台安	盘锦北	114	113	55
辽中	台安	115	114	31
沈阳北	辽中	86	115	68
沈阳	辽中	87	115	68
绍兴北	杭州东	116	35	43
上虞北	绍兴北	118	116	31
余姚北	上虞北	120	118	32
庄桥	余姚北	122	120	41
宁波	庄桥	123	122	8
奉化	宁波	125	123	38
宁海	奉化	126	125	34
三门县	宁海	127	126	34
临海	三门县	128	127	23
台州	临海	129	128	23
温岭	台州	130	129	24
雁荡山	温岭	131	130	23
绅坊	雁荡山	132	131	23
乐清	绅坊	133	132	18
永嘉	乐清	134	133	17
温州南	永嘉	135	134	18
瑞安	温州南	136	135	23
鳌江	瑞安	137	136	17
苍南	鳌江	138	137	17
福鼎	苍南	139	138	37
太姥山	福鼎	140	139	19
霞浦	太姥山	141	140	34
福安	霞浦	142	141	32
宁德	福安	143	142	27
罗源	宁德	144	143	24
连江	罗源	145	144	32
福州	连江	146	145	40
福州南	福州	147	146	19
福清	福州南	148	147	36
涵江	福清	149	148	30
莆田	涵江	150	149	20
泉州	莆田	151	150	69
晋江	泉州	152	151	25
厦门北	晋江	153	152	46
厦门	厦门北	154	153	31
福州南	连江	147	145	32
角美	厦门北	155	153	24
角美	厦门	155	154	37
漳州	角美	156	155	18
漳浦	漳州	157	156	45
云霄	漳浦	158	157	31
诏安	云霄	159	158	32
饶平	诏安	160	159	18
潮汕	饶平	161	160	41
潮阳	潮汕	162	161	26
普宁	潮阳	163	162	27
葵潭	普宁	164	163	31
陆丰	葵潭	165	164	30
汕尾	陆丰	166	165	35
鲘门	汕尾	167	166	33
惠东	鲘门	168	167	35
惠州南	惠东	169	168	32
深圳坪山	惠州南	170	169	20
深圳北	深圳坪山	75	170	36
济南	济南西	171	8	20
泰安	济南	9	171	62
章丘	济南	172	171	49
淄博	章丘	173	172	61
青州市	淄博	174	173	43
昌乐	青州市	175	174	33
潍坊	昌乐	176	175	24
高密	潍坊	177	176	85
胶州北	高密	178	177	35
青岛北	胶州北	179	178	48
青岛	青岛北	180	179	15
太原	阳泉北	182	181	121
阳泉北	石家庄	181	42	103
太原南	阳泉北	183	181	129
郑州	郑州东	184	49	14
巩义南	郑州东	185	49	93
巩义南	郑州	185	184	75
洛阳龙门	巩义南	186	185	50
渑池南	洛阳龙门	187	186	65
三门峡南	渑池南	188	187	58
灵宝西	三门峡南	189	188	48
华山北	灵宝西	190	189	88
渭南北	华山北	191	190	58
西安北	渭南北	192	191	63
咸阳秦都	西安北	193	192	30
杨陵南	咸阳秦都	194	193	59
岐山	杨陵南	195	194	41
宝鸡南	岐山	196	195	37
全椒	南京南	197	18	56
六安	合肥	201	199	92
合肥南	肥东	200	198	22
六安	合肥南	201	200	87
汉口	孝感北	205	55	130
武汉	红安西	56	204	70
汉口	武汉	205	56	36
肥东	全椒	198	197	79
合肥	肥东	199	198	19
金寨	六安	202	201	52
麻城北	金寨	203	202	109
红安西	麻城北	204	203	39
汉口	红安西	205	204	72
汉川	汉口	206	205	46
天门南	汉川	207	206	37
仙桃西	天门南	208	207	31
潜江	仙桃西	209	208	20
荆州	潜江	210	209	70
枝江北	荆州	211	210	44
宜昌东	枝江北	212	211	44
巴东	宜昌东	213	212	113
建始	巴东	214	213	66
恩施	建始	215	214	35
利川	恩施	216	215	61
石柱县	利川	217	216	95
丰都	石柱县	218	217	49
涪陵北	丰都	219	218	42
长寿北	涪陵北	220	219	24
重庆北	长寿北	221	220	68
合川	重庆北	222	221	66
潼南	合川	223	222	49
遂宁	潼南	224	223	52
土溪	达州	226	225	50
营山	土溪	227	226	51
南充	营山	228	227	58
遂宁	南充	224	228	67
大英东	遂宁	229	224	27
成都东	大英东	231	229	119
成都	大英东	230	229	121
上海西	上海	233	232	5
上海虹桥	上海西	25	233	28
松江南	上海虹桥	234	25	31
金山北	松江南	235	234	17
嘉善南	金山北	236	235	19
嘉兴南	嘉善南	237	236	17
桐乡	嘉兴南	238	237	28
海宁西	桐乡	239	238	21
余杭	海宁西	240	239	11
杭州东	余杭	35	240	15
杭州	杭州东	241	35	10
长春西	长春	80	244	12
德惠西	长春	79	244	84
南翔北	上海西	248	233	9
昆山南	花桥	24	250	10
阳澄湖	昆山南	252	24	9
龙嘉	长春	245	244	32
九台南	龙嘉	246	245	10
吉林	九台南	247	246	69
安亭北	南翔北	249	248	15
花桥	安亭北	250	249	11
苏州园区	阳澄湖	253	252	15
苏州	苏州园区	254	253	10
苏州新区	苏州	255	254	10
无锡新区	苏州新区	256	255	19
无锡	无锡新区	257	256	13
惠山	无锡	258	257	14
戚墅堰	惠山	259	258	14
常州	戚墅堰	260	259	11
丹阳	常州	261	260	45
丹徒	丹阳	262	261	14
镇江	丹徒	263	262	13
宝华山	镇江	264	263	37
仙林	宝华山	265	264	14
南京	仙林	266	265	13
南京南	镇江	18	263	74
合肥北城	合肥	267	199	22
蚌埠南	淮南东	15	269	43
南昌	永修	276	271	46
水家湖	合肥北城	268	267	47
淮南东	水家湖	269	268	20
永修	南昌西	271	270	53
共青城	永修	272	271	26
德安	共青城	273	272	8
庐山	德安	274	273	36
九江	庐山	275	274	19
南昌西	抚州	270	277	101
抚州	南昌	277	276	101
南城	抚州	278	277	48
南丰	南城	279	278	32
建宁县北	南丰	280	279	49
泰宁	建宁县北	281	280	30
将乐	泰宁	282	281	42
三明北	将乐	283	282	50
尤溪	三明北	284	283	42
永泰	尤溪	285	284	95
福州	永泰	146	285	58
莆田	永泰	150	285	59
漳州	南靖	156	288	34
祁东	衡阳东	289	64	73
龙山镇	龙岩	287	286	65
南靖	龙山镇	288	287	15
祁阳	祁东	290	289	29
永州	祁阳	291	290	33
东安东	永州	292	291	29
全州南	东安东	293	292	61
兴安北	全州南	294	293	52
桂林	兴安北	295	294	65
永福南	桂林	296	295	44
鹿寨北	永福南	297	296	55
柳州	鹿寨北	298	297	57
来宾北	柳州	299	298	66
南宁	来宾北	300	299	157
钦州	南宁	301	300	117
防城港北	钦州	303	301	42
钦州东	南宁	302	300	117
合浦	钦州东	304	302	68
北海	合浦	305	304	23
北戴河	滦县	106	306	69
诸暨	杭州东	313	35	66
金华	义乌	316	314	52
鹰潭北	弋阳	324	322	41
义乌	诸暨	314	313	43
龙游	金华	317	316	49
衢州	龙游	318	317	29
江山	衢州	319	318	30
玉山南	江山	320	319	38
上饶	玉山南	321	320	34
弋阳	上饶	322	321	60
抚州东	鹰潭北	325	324	43
进贤南	抚州东	326	325	39
南昌西	进贤南	270	326	58
高安	南昌西	327	270	47
新余北	高安	328	327	80
宜春	新余北	329	328	49
萍乡北	宜春	330	329	61
醴陵东	萍乡北	331	330	29
长沙南	醴陵东	61	331	76
湘潭北	长沙南	332	61	26
韶山南	湘潭北	333	332	40
娄底南	韶山南	334	333	59
邵阳北	娄底南	335	334	52
新化南	邵阳北	336	335	37
溆浦南	新化南	337	336	57
怀化南	溆浦南	338	337	61
芷江	怀化南	339	338	34
新晃西	芷江	340	339	54
晋中	太原南	353	183	16
太谷西	晋中	354	353	31
祁县东	太谷西	355	354	19
平遥古城	祁县东	356	355	27
介休东	平遥古城	357	356	18
灵石东	介休东	358	357	21
霍州东	灵石东	359	358	37
洪洞西	霍州东	360	359	44
临汾西	洪洞西	361	360	20
襄汾西	临汾西	362	361	32
侯马西	襄汾西	363	362	27
闻喜西	侯马西	364	363	32
运城北	闻喜西	365	364	32
永济北	运城北	366	365	53
大荔	永济北	367	366	54
渭南北	大荔	191	367	53
汉口	武昌	205	346	20
汉川	武昌	206	346	59
贵港	南宁	432	300	151
桂平	贵港	433	432	58
平南南	桂平	434	433	35
藤县	平南南	435	434	59
梧州南	藤县	436	435	25
岳池	南充	444	228	59
广安南	岳池	443	444	16
滦县	北京	306	1	127
北京西	廊坊	2	4	60
北京南	涿州东	3	37	62
北京西	滦县	2	306	127
北京	廊坊	1	4	60
北京	涿州东	1	37	62
北京南	滦县	3	306	127
廊坊	北京西	4	2	60
涿州东	北京南	37	3	62
滦县	北京西	306	2	127
廊坊	北京	4	1	60
涿州东	北京	37	1	62
滦县	北京南	306	3	127
梧州南	郁南	436	445	31
郁南	南江口	445	446	39
南江口	云浮东	446	447	38
云浮东	肇庆东	447	448	62
肇庆东	三水南	448	449	25
三水南	广州南	449	71	51
郁南	梧州南	445	436	31
南江口	郁南	446	445	39
云浮东	南江口	447	446	38
肇庆东	云浮东	448	447	62
三水南	肇庆东	449	448	25
广州南	三水南	71	449	51
成都东	贵阳北	231	454	633
贵阳北	广州南	454	71	857
重庆北	贵阳北	221	454	345
贵阳北	成都东	454	231	633
广州南	贵阳北	71	454	857
贵阳北	重庆北	454	221	345
贵阳北	新晃西	454	340	286
新晃西	贵阳北	340	454	286
成都东	西安北	231	192	613
武汉	九江	56	275	182
成都东	成都	231	230	8
西安北	成都东	192	231	613
九江	武汉	275	56	182
成都	成都东	230	231	8
徐州东	郑州东	13	49	362
