# Supplementary material for: Circuity analyses of HSR network and high-speed train paths in China
Source: PLoS One. 2017 Sep 25;12(9):e0176005. doi: 10.1371/journal.pone.0176005 (PMC5612466; doi:10.1371/journal.pone.0176005)
Supplement: S2 Data — (XLSX) [file pone.0176005.s002.xlsx]

## Sheet: data
index of node	longitude (°)	latitude (°)	longitude (rad)	latitude (rad)
1	116.434	39.9098	2.03215	0.696557
2	116.328	39.9005	2.0303	0.696395
3	116.386	39.8711	2.03131	0.695882
4	116.714	39.5149	2.03705	0.689665
5	117.067	39.0628	2.04321	0.681774
6	116.776	38.3134	2.03812	0.668694
7	116.469	37.4161	2.03278	0.653034
8	116.898	36.6748	2.04025	0.640097
9	117.041	36.1778	2.04276	0.631422
10	117.075	35.562	2.04335	0.620675
11	117.262	35.0963	2.04661	0.612547
12	117.313	34.7854	2.0475	0.60712
13	117.311	34.273	2.04747	0.598177
14	117.258	33.682	2.04653	0.587863
15	117.448	32.9079	2.04986	0.574351
16	117.848	32.5818	2.05684	0.56866
17	118.327	32.2044	2.06519	0.562073
18	118.805	31.9766	2.07354	0.558097
19	119.431	32.1585	2.08446	0.561272
20	119.678	32.0214	2.08877	0.558879
21	119.962	31.8598	2.09373	0.556059
22	120.467	31.6029	2.10254	0.551575
23	120.65	31.4274	2.10574	0.548512
24	120.957	31.3586	2.1111	0.547311
25	121.327	31.2004	2.11756	0.544549
26	118.906	31.9428	2.0753	0.557507
27	118.986	31.8387	2.0767	0.555689
28	119.103	31.6854	2.07874	0.553015
29	119.28	31.5651	2.08183	0.550915
30	119.509	31.3909	2.08582	0.547874
31	119.82	31.3176	2.09125	0.546594
32	119.98	31.0465	2.09404	0.541864
33	120.03	30.8691	2.09491	0.538767
34	120.068	30.5503	2.09557	0.533204
35	120.219	30.2971	2.09822	0.528785
36	120.3	30.1777	2.09964	0.5267
37	116.06	39.4659	2.02562	0.68881
38	115.952	39.2951	2.02374	0.68583
39	115.607	38.8723	2.01773	0.678449
40	115.083	38.5157	2.00858	0.672226
41	114.718	38.2589	2.00221	0.667745
42	114.49	38.017	1.99822	0.663521
43	114.538	37.6381	1.99906	0.656909
44	114.598	37.0979	2.00012	0.647481
45	114.565	36.627	1.99953	0.639261
46	114.458	36.0907	1.99768	0.629902
47	114.307	35.7118	1.99503	0.623289
48	113.985	35.3208	1.98941	0.616463
49	113.786	34.7652	1.98593	0.606768
50	113.895	34.0544	1.98784	0.594361
51	113.97	33.5789	1.98915	0.586062
52	113.987	33.0067	1.98944	0.576076
53	114.072	32.493	1.99092	0.56711
54	114.167	32.15	1.99259	0.561124
55	114.228	31.5943	1.99365	0.551424
56	114.431	30.6128	1.9972	0.534294
57	114.309	29.9048	1.99506	0.521937
58	113.907	29.7421	1.98805	0.519098
59	113.214	29.3721	1.97596	0.51264
60	113.151	28.752	1.97485	0.501817
61	113.072	28.1531	1.97347	0.491364
62	113.078	27.7968	1.97358	0.485146
63	112.796	27.2541	1.96866	0.475674
64	112.716	26.9024	1.96727	0.469535
65	112.796	26.4207	1.96867	0.461128
66	112.977	25.7418	1.97181	0.449278
67	113.521	24.7568	1.98131	0.432088
68	113.356	24.1639	1.97844	0.42174
69	113.141	23.7003	1.97468	0.413648
70	113.211	23.3829	1.97591	0.408109
71	113.277	22.9958	1.97706	0.401353
72	113.498	22.8729	1.98091	0.399208
73	113.68	22.8677	1.98408	0.399116
74	113.961	22.739	1.989	0.39687
75	114.036	22.6151	1.9903	0.394708
76	126.588	45.7121	2.20937	0.797826
77	126.279	45.4329	2.20399	0.792954
78	126.01	45.0148	2.19928	0.785657
79	125.684	44.5518	2.1936	0.777575
80	125.207	43.8833	2.18527	0.765908
81	124.822	43.4798	2.17856	0.758865
82	124.445	43.1422	2.17198	0.752974
83	124.074	42.784	2.1655	0.746722
84	123.926	42.5553	2.16292	0.742731
85	123.68	42.2383	2.15863	0.737197
86	123.443	41.824	2.15449	0.729966
87	123.402	41.8004	2.15377	0.729555
88	123.175	41.2876	2.14981	0.720604
89	122.922	41.1235	2.1454	0.71774
90	122.666	40.9206	2.14093	0.7142
91	122.435	40.6306	2.13689	0.709138
92	122.28	40.4107	2.13419	0.705299
93	122.104	40.2026	2.13111	0.701668
94	121.844	39.6629	2.12659	0.692248
95	121.82	39.3364	2.12615	0.68655
96	121.613	39.021	2.12255	0.681045
97	121.64	38.928	2.12301	0.679422
98	122.069	41.2039	2.1305	0.719143
99	117.173	39.1623	2.04505	0.683511
100	117.216	39.1416	2.0458	0.683149
101	117.435	39.0717	2.04963	0.68193
102	117.618	39.0878	2.05282	0.68221
103	117.771	39.2442	2.05549	0.684941
104	118.127	39.6314	2.0617	0.691699
105	118.679	39.8611	2.07134	0.695708
106	119.427	39.857	2.08439	0.695636
107	119.599	39.9701	2.08739	0.697609
108	119.774	40.0068	2.09045	0.69825
109	119.854	40.0481	2.09184	0.698972
110	120.331	40.3541	2.10017	0.704312
111	120.77	40.749	2.10784	0.711204
112	121.132	41.0225	2.11416	0.715978
113	121.814	41.3424	2.12605	0.721561
114	122.437	41.4519	2.13694	0.723471
115	122.778	41.5653	2.14288	0.725452
116	120.545	30.1057	2.10391	0.525443
117	120.586	30.0204	2.10463	0.523955
118	120.859	30.0594	2.10939	0.524636
119	120.863	30.0073	2.10946	0.523727
120	121.174	30.1038	2.11488	0.52541
121	121.167	30.0605	2.11477	0.524655
122	121.541	29.9341	2.1213	0.522449
123	121.544	29.8689	2.12134	0.52131
124	121.592	29.8539	2.12219	0.521049
125	121.471	29.6347	2.12007	0.517222
126	121.427	29.343	2.1193	0.512131
127	121.37	29.0612	2.1183	0.507213
128	121.252	28.8876	2.11625	0.504184
129	121.296	28.6917	2.11702	0.500765
130	121.331	28.4853	2.11762	0.497162
131	121.158	28.3476	2.11461	0.494759
132	121	28.2033	2.11184	0.49224
133	120.866	28.0904	2.10951	0.490271
134	120.701	28.0757	2.10663	0.490013
135	120.592	27.9715	2.10473	0.488195
136	120.588	27.7731	2.10465	0.484732
137	120.552	27.6315	2.10402	0.482261
138	120.418	27.533	2.1017	0.480542
139	120.196	27.2878	2.09782	0.476262
140	120.231	27.1332	2.09843	0.473563
141	120.039	26.9153	2.09508	0.46976
142	119.724	26.8399	2.08957	0.468445
143	119.59	26.674	2.08724	0.465549
144	119.583	26.4613	2.08712	0.461836
145	119.574	26.1998	2.08695	0.457273
146	119.327	26.1198	2.08264	0.455876
147	119.397	25.9923	2.08387	0.453652
148	119.392	25.6815	2.08378	0.448226
149	119.182	25.498	2.08012	0.445024
150	119.069	25.357	2.07815	0.442562
151	118.575	24.9781	2.06952	0.435949
152	118.467	24.8005	2.06764	0.432851
153	118.082	24.6403	2.06091	0.430055
154	118.122	24.4741	2.06162	0.427154
155	117.922	24.5409	2.05814	0.428319
156	117.722	24.4635	2.05464	0.426969
157	117.569	24.1019	2.05197	0.420658
158	117.368	23.898	2.04846	0.417099
159	117.105	23.7789	2.04387	0.41502
160	116.94	23.7173	2.04098	0.413945
161	116.595	23.5423	2.03496	0.410891
162	116.427	23.3843	2.03203	0.408133
163	116.206	23.2725	2.02818	0.406181
164	116.003	23.0705	2.02463	0.402656
165	115.735	22.9503	2.01995	0.400558
166	115.435	22.817	2.01472	0.398232
167	115.132	22.8182	2.00943	0.398254
168	114.797	22.8528	2.00359	0.398856
169	114.499	22.7905	1.99838	0.39777
170	114.333	22.7137	1.99548	0.396429
171	116.997	36.6768	2.04199	0.640131
172	117.506	36.7279	2.05086	0.641022
173	118.064	36.7956	2.0606	0.642205
174	118.512	36.7766	2.06842	0.641873
175	118.845	36.7166	2.07424	0.640825
176	119.105	36.7029	2.07877	0.640587
177	119.774	36.3988	2.09045	0.635279
178	120.062	36.4013	2.09548	0.635323
179	120.38	36.1763	2.10103	0.631395
180	120.32	36.0701	2.09998	0.629541
181	113.445	38.12	1.97998	0.66532
182	112.594	37.8665	1.96513	0.660894
183	112.616	37.7965	1.96552	0.659674
184	113.667	34.7528	1.98386	0.606551
185	112.922	34.6776	1.97086	0.605238
186	112.465	34.5998	1.96288	0.60388
187	111.781	34.6907	1.95095	0.605468
188	111.167	34.754	1.94023	0.606572
189	110.904	34.5169	1.93565	0.602433
190	110.105	34.5863	1.9217	0.603646
191	109.489	34.5427	1.91094	0.602884
192	108.946	34.3812	1.90146	0.600065
193	108.674	34.3366	1.89671	0.599286
194	108.06	34.2582	1.886	0.597918
195	107.619	34.2817	1.87831	0.598329
196	107.238	34.3404	1.87165	0.599352
197	118.289	32.0676	2.06452	0.559685
198	117.492	31.8685	2.05062	0.556211
199	117.324	31.8914	2.04769	0.55661
200	117.296	31.8032	2.0472	0.55507
201	116.506	31.722	2.03341	0.553653
202	115.982	31.6317	2.02427	0.552077
203	114.992	31.1926	2.00699	0.544414
204	114.637	31.0097	2.0008	0.541221
205	114.261	30.6253	1.99423	0.534513
206	113.819	30.5475	1.98652	0.533154
207	113.463	30.4335	1.9803	0.531165
208	113.147	30.4299	1.97478	0.531102
209	112.946	30.3957	1.97127	0.530505
210	112.218	30.3732	1.95858	0.530112
211	111.779	30.4823	1.95091	0.532016
212	111.376	30.6637	1.94388	0.535182
213	110.364	30.6686	1.92622	0.535269
214	109.735	30.5656	1.91524	0.53347
215	109.492	30.3541	1.911	0.529778
216	108.947	30.2855	1.90148	0.528582
217	108.104	29.973	1.88677	0.523128
218	107.697	29.8513	1.87966	0.521003
219	107.283	29.7746	1.87244	0.519665
220	107.082	29.8859	1.86893	0.521608
221	106.557	29.6125	1.85978	0.516836
222	106.284	29.9661	1.85501	0.523008
223	105.884	30.2254	1.84803	0.527533
224	105.549	30.5478	1.84219	0.53316
225	107.461	31.2042	1.87556	0.544617
226	107.067	31.0207	1.86868	0.541414
227	106.575	31.0713	1.86008	0.542297
228	106.092	30.8137	1.85166	0.5378
229	105.286	30.5733	1.83759	0.533604
230	104.08	30.7033	1.81654	0.535873
231	104.148	30.6348	1.81773	0.534679
232	121.462	31.2558	2.11991	0.545516
233	121.41	31.2684	2.119	0.545737
234	121.236	30.9895	2.11598	0.540869
235	121.096	30.9007	2.11352	0.539318
236	120.941	30.7943	2.11083	0.537463
237	120.807	30.6965	2.10847	0.535755
238	120.574	30.5427	2.10441	0.533071
239	120.398	30.4449	2.10135	0.531365
240	120.302	30.3865	2.09967	0.530345
241	120.19	30.2492	2.0977	0.527948
242	117.023	39.3794	2.04243	0.6873
243	117.648	39.0325	2.05335	0.681246
244	125.331	43.9154	2.18744	0.766468
245	125.707	43.9985	2.194	0.767919
246	125.818	44.0276	2.19594	0.768426
247	126.582	43.8648	2.20927	0.765585
248	121.316	31.2872	2.11736	0.546065
249	121.165	31.3203	2.11472	0.546642
250	121.052	31.3418	2.11276	0.547017
251	120.964	31.3724	2.11123	0.547552
252	120.868	31.3863	2.10955	0.547794
253	120.717	31.3477	2.10691	0.54712
254	120.617	31.336	2.10517	0.546916
255	120.531	31.3776	2.10367	0.547643
256	120.399	31.504	2.10135	0.549849
257	120.312	31.5928	2.09984	0.551399
258	120.208	31.6752	2.09803	0.552836
259	120.074	31.7287	2.09569	0.55377
260	119.98	31.7913	2.09404	0.554863
261	119.598	32.007	2.08738	0.558628
262	119.527	32.1219	2.08615	0.560632
263	119.443	32.203	2.08467	0.562048
264	119.062	32.1551	2.07802	0.561213
265	118.92	32.1299	2.07554	0.560772
266	118.805	32.0934	2.07353	0.560136
267	117.259	32.0696	2.04656	0.55972
268	117.176	32.4897	2.0451	0.567053
269	117.157	32.6521	2.04478	0.569886
270	115.799	28.6288	2.02107	0.499667
271	115.822	29.0266	2.02147	0.506609
272	115.781	29.2484	2.02076	0.510481
273	115.774	29.3162	2.02064	0.511665
274	115.889	29.6037	2.02264	0.516683
275	116.012	29.7108	2.0248	0.518551
276	115.926	28.6684	2.02328	0.500357
277	116.361	27.9258	2.03088	0.487396
278	116.622	27.57	2.03544	0.481187
279	116.609	27.2927	2.03521	0.476347
280	116.878	26.9223	2.0399	0.469883
281	117.16	26.933	2.04482	0.47007
282	117.486	26.7025	2.05052	0.466047
283	117.813	26.3817	2.05623	0.460447
284	118.149	26.1743	2.06209	0.456828
285	118.94	25.8545	2.0759	0.451246
286	117.014	25.1026	2.04228	0.438122
287	117.369	24.6982	2.04848	0.431065
288	117.456	24.5849	2.04999	0.429088
289	112.072	26.7662	1.95603	0.467159
290	111.838	26.6148	1.95195	0.464516
291	111.579	26.4587	1.94742	0.461791
292	111.344	26.384	1.94332	0.460488
293	111.049	25.9582	1.93817	0.453056
294	110.673	25.6803	1.9316	0.448206
295	110.289	25.2674	1.92491	0.440999
296	110.006	25.0041	1.91997	0.436404
297	109.661	24.6464	1.91394	0.430161
298	109.396	24.3132	1.90931	0.424346
299	109.249	23.7571	1.90675	0.414639
300	108.322	22.8324	1.89057	0.3985
301	108.626	21.99	1.89589	0.383799
302	108.676	21.9854	1.89675	0.383718
303	108.368	21.6334	1.89137	0.377573
304	109.194	21.6293	1.9058	0.377503
305	109.135	21.4587	1.90476	0.374526
306	118.713	39.7638	2.07193	0.694009
307	118.126	39.823	2.06169	0.695043
308	114.36	34.7776	1.99595	0.606984
309	115.663	34.4495	2.01871	0.601257
310	117.212	34.2713	2.04574	0.598147
311	117	33.6454	2.04204	0.587222
312	117.384	32.9503	2.04874	0.575091
313	120.192	29.7329	2.09774	0.518938
314	120.05	29.3838	2.09527	0.512845
316	119.643	29.1167	2.08816	0.508183
317	119.173	29.0099	2.07996	0.506319
318	118.888	28.9292	2.07498	0.504909
319	118.651	28.7773	2.07084	0.502259
320	118.3	28.6533	2.06472	0.500094
321	118.014	28.496	2.05974	0.497349
322	117.432	28.4151	2.04958	0.495937
323	117.034	28.2415	2.04263	0.492907
324	117.045	28.3161	2.04283	0.494208
325	116.621	28.2687	2.03543	0.493381
326	116.235	28.3439	2.02869	0.494695
327	115.394	28.4772	2.014	0.497021
328	114.905	27.9177	2.00547	0.487257
329	114.445	27.7945	1.99744	0.485106
330	113.855	27.6898	1.98715	0.483278
331	113.586	27.7248	1.98245	0.483889
332	112.95	27.9706	1.97134	0.488179
333	112.553	27.8984	1.96442	0.486918
334	112.021	27.6657	1.95513	0.482858
335	111.506	27.578	1.94615	0.481327
336	111.17	27.6661	1.94029	0.482864
337	110.592	27.6006	1.9302	0.481722
338	109.996	27.5211	1.9198	0.480335
339	109.667	27.4542	1.91405	0.479165
340	109.135	27.3855	1.90476	0.477967
341	114.946	27.8154	2.00618	0.485471
342	114.396	27.7919	1.99658	0.48506
343	113.848	27.6529	1.98702	0.482634
344	113.163	27.8418	1.97507	0.485931
345	113.02	28.2001	1.97256	0.492184
346	114.324	30.5342	1.99534	0.532922
347	114.873	30.3685	2.00491	0.530031
348	114.948	30.1598	2.00623	0.526387
349	115.187	29.8674	2.0104	0.521284
350	115.678	29.6947	2.01896	0.518271
351	115.487	38.8687	2.01563	0.678387
352	109.488	36.5633	1.91092	0.638149
353	112.649	37.6927	1.9661	0.657862
354	112.519	37.4575	1.96382	0.653756
355	112.369	37.337	1.96121	0.651653
356	112.158	37.1609	1.95753	0.648581
357	111.994	37.0601	1.95466	0.646821
358	111.919	36.8879	1.95336	0.643815
359	111.844	36.5706	1.95204	0.638277
360	111.588	36.2639	1.94758	0.632924
361	111.472	36.1076	1.94556	0.630196
362	111.344	35.8445	1.94332	0.625604
363	111.295	35.6076	1.94246	0.62147
364	111.186	35.3424	1.94056	0.616841
365	110.987	35.102	1.93708	0.612646
366	110.428	35.0366	1.92733	0.611504
367	109.834	34.9036	1.91697	0.609182
368	114.666	30.4958	2.00131	0.532251
369	114.793	30.5376	2.00352	0.532982
370	114.895	30.5095	2.00529	0.532491
371	114.95	30.4923	2.00625	0.53219
372	114.992	30.5136	2.00699	0.532564
373	114.519	30.5338	1.99874	0.532916
374	114.615	30.5067	2.00041	0.532442
375	114.811	30.3999	2.00383	0.530579
376	114.955	30.3677	2.00633	0.530017
377	115.029	30.2668	2.00763	0.528255
378	115.015	30.2173	2.00739	0.527391
379	115.007	30.1268	2.00725	0.525812
380	114.387	30.4731	1.99643	0.531857
381	114.391	30.451	1.9965	0.53147
382	114.38	30.4192	1.9963	0.530915
383	114.361	30.3931	1.99597	0.53046
384	114.352	30.3613	1.99582	0.529905
385	114.352	30.263	1.99581	0.528189
386	114.344	30.2185	1.99568	0.527413
387	114.367	30.0941	1.99608	0.525242
388	114.377	30.0247	1.99626	0.524029
389	114.379	29.9398	1.99629	0.522548
390	114.352	29.8723	1.99581	0.521371
391	114.318	29.8486	1.99522	0.520956
392	113.269	22.9562	1.97691	0.400661
393	113.27	22.9218	1.97693	0.400062
394	113.283	22.8821	1.97716	0.399368
395	113.326	22.8285	1.97792	0.398433
396	113.316	22.7579	1.97774	0.3972
397	113.315	22.7191	1.97772	0.396522
398	113.276	22.6536	1.97705	0.39538
399	113.31	22.614	1.97763	0.394688
400	113.389	22.5635	1.97901	0.393808
401	113.44	22.5497	1.9799	0.393566
402	113.541	22.4957	1.98166	0.392624
403	113.558	22.407	1.98197	0.391076
404	113.558	22.3687	1.98196	0.390408
405	113.521	22.2751	1.98132	0.388773
406	113.533	22.2408	1.98152	0.388174
407	113.557	22.2214	1.98194	0.387836
408	113.213	22.6037	1.97593	0.394509
409	113.111	22.5667	1.97415	0.393863
410	113.078	22.5236	1.97358	0.39311
411	113.745	31.0274	1.98522	0.54153
412	113.702	31.2623	1.98447	0.54563
413	113.424	31.728	1.97962	0.553758
414	112.768	32.0765	1.96818	0.55984
415	112.234	32.103	1.95885	0.560303
416	112.161	32.0638	1.95759	0.559619
417	111.609	32.2717	1.94795	0.563247
418	110.788	32.6094	1.93361	0.569141
419	103.997	30.7422	1.8151	0.536553
420	103.979	30.7628	1.81478	0.536913
421	103.95	30.7778	1.81427	0.537174
422	103.915	30.8143	1.81365	0.537812
423	103.886	30.8297	1.81316	0.53808
424	103.818	30.8805	1.81197	0.538967
425	103.645	30.9629	1.80895	0.540405
426	103.613	30.8975	1.80839	0.539264
427	103.648	30.9869	1.809	0.540823
428	103.622	31.0006	1.80854	0.541063
429	103.931	30.9855	1.81395	0.540798
430	116.884	38.3157	2.04	0.668736
431	116.295	37.4563	2.02974	0.653736
432	109.62	23.1034	1.91323	0.403231
433	110.123	23.3223	1.92201	0.40705
434	110.419	23.4182	1.92717	0.408725
435	110.994	23.3406	1.93721	0.407371
436	111.232	23.401	1.94136	0.408425
437	123.43	41.7237	2.15427	0.728215
438	123.734	41.8237	2.15956	0.729961
439	123.803	41.8504	2.16078	0.730427
440	123.877	41.8632	2.16206	0.730651
441	123.909	41.8689	2.16261	0.73075
442	123.925	41.8936	2.16289	0.731182
443	106.602	30.4585	1.86055	0.531601
444	106.482	30.5372	1.85846	0.532974
445	111.476	23.2519	1.94563	0.405821
446	111.794	23.1251	1.95118	0.40361
447	112.146	23.0175	1.95731	0.401731
448	112.67	23.2197	1.96646	0.40526
449	112.878	23.1199	1.97009	0.403518
450	104.724	31.4649	1.82778	0.549167
451	104.776	31.7881	1.82869	0.554807
452	105.828	32.4563	1.84705	0.566469
453	107.037	33.0962	1.86814	0.577637
454	106.681	26.6256	1.86193	0.464704

## Sheet: NOTICE
The following stations (node) have been removed from the Chinese HSR network
Node 445 to node 454 have been added into the planned network (i.e. node 1 to 444, except those have been removed, are the nodes on the Chinese operated HSR network at the end of 2014)
Chinese name	index
绍兴	117
上虞	119
余姚	121
宁波东	124
昆山	251
唐山北	307
开封	308
商丘	309
徐州	310
宿州	311
蚌埠	312
金华西	315
鹰潭	323
新余	341
宜春西	342
萍乡	343
株洲	344
长沙	345
保定	351
沧州	430
德州	431
榆树台	437
李石寨	438
瓢儿屯	439
大官屯	440
抚顺	441
抚顺北	442
葛店南	368
华容东	369
黄冈西	370
黄冈	371
黄冈东	372
花山南	373
左岭	374
华容南	375
鄂州东	376
花湖	377
黄石北	378
大冶北	379
南湖东	380
汤逊湖	381
庙山	382
普安	383
纸坊东	384
乌龙泉南	385
土地堂东	386
山坡东	387
贺胜桥东	388
横沟桥东	389
咸宁东	390
咸宁南	391
碧江	392
北滘	393
顺德	394
顺德学院	395
容桂	396
南头	397
小榄	398
东升	399
中山北	400
中山	401
南朗	402
珠海北	403
唐家湾	404
明珠	405
前山	406
珠海	407
古镇	408
江门	409
新会	410
云梦	411
安陆	412
随州	413
枣阳	414
襄阳东	415
襄阳	416
谷城	417
十堰	418
犀浦东	419
犀浦	420
红光镇	421
郫县	422
郫县西	423
安德	424
都江堰	425
青城山	426
迎宾路	427
离堆公园	428
彭州	429
鄂州	347
黄石	348
阳新	349
瑞昌	350
武清	242
塘沽	243
