# Supplementary material for: Circuity analyses of HSR network and high-speed train paths in China
Source: PLoS One. 2017 Sep 25;12(9):e0176005. doi: 10.1371/journal.pone.0176005 (PMC5612466; doi:10.1371/journal.pone.0176005)
Supplement: S1 Table — (XLSX) [file pone.0176005.s003.xlsx]

## Sheet: Sheet1
It should be note that: if more than one trains share the same path, we calculate the path only once.
train number	index of origins	index of destinations	length of train paths	great-circle distance	circuity
G7376	319	200	896	361	2.48199
G1251	97	25	2071	860	2.40814
G228	180	25	1308	549	2.38251
G1252	25	96	2054	870	2.36092
G389	96	8	1142	489	2.33538
D5471	266	25	602	259	2.32432
D9273	295	436	512	228	2.24561
D5678	316	199	821	380	2.16053
D5692	319	266	778	369	2.1084
G7503	25	123	314	150	2.09333
G385	96	3	956	459	2.08279
G7358	241	18	480	233	2.06009
G1248	179	86	1370	681	2.01175
D5482	138	201	1203	600	2.005
G7578	201	138	1201	600	2.00167
D5484	201	135	1146	574	1.99652
G7399	18	241	464	233	1.99142
G7359	266	318	699	352	1.9858
D3303	270	123	1135	574	1.97735
G254	35	180	1269	642	1.97664
D3135	266	286	1566	797	1.96487
G7596	135	200	1041	531	1.96045
D3301	123	270	1124	574	1.95819
G642	192	270	1763	911	1.93524
D5456	135	18	923	477	1.93501
D31	97	1	890	460	1.93478
G7355	260	241	334	173	1.93064
G7566	200	35	627	325	1.92923
D5661	266	316	657	341	1.92669
D39	96	1	873	455	1.91868
D113	275	35	785	410	1.91463
G7694	200	319	682	361	1.8892
G7587	18	135	900	477	1.88679
G7492	241	199	618	328	1.88415
G7571	269	135	1143	616	1.85552
G7488	199	35	608	328	1.85366
G7588	138	18	957	518	1.84749
G7640	318	200	652	354	1.84181
G7468	241	269	723	393	1.83969
G7583	260	123	479	261	1.83525
G686	49	183	644	353	1.82436
G6068	180	10	542	298	1.81879
D5589	266	135	890	490	1.81633
G590	135	56	1198	666	1.7988
D257	8	184	650	362	1.79558
G244	180	199	970	541	1.79298
G854	192	61	1421	796	1.78518
G7520	123	18	625	351	1.78063
G1494	270	18	838	471	1.77919
D6545	283	156	378	213	1.77465
D618	247	76	363	205	1.77073
D81	35	275	724	410	1.76585
G592	205	135	1202	681	1.76505
G628	182	49	636	361	1.76177
G6068	180	10	525	298	1.76174
D677	275	25	944	536	1.76119
G7585	260	135	754	429	1.75758
D9234	305	436	536	305	1.75738
G1268	179	244	1680	958	1.75365
D3126	75	200	1877	1071	1.75257
D2322	75	270	1202	692	1.73699
G7505	18	123	609	351	1.73504
G6152	71	338	1039	602	1.72591
D6545	283	154	367	214	1.71495
D1392	76	247	351	205	1.7122
G7581	266	123	615	360	1.70833
D2202	231	184	1707	1001	1.70529
D2201	184	230	1709	1003	1.70389
G1483	18	61	1180	696	1.6954
G7341	25	18	428	254	1.68504
G7360	318	260	563	335	1.6806
G6144	338	75	1141	680	1.67794
G7598	200	123	766	459	1.66885
D2281	266	75	1924	1154	1.66724
G1405	321	71	1290	774	1.66667
G634	75	270	1151	692	1.66329
D5177	228	221	234	141	1.65957
G258	56	180	1349	817	1.65116
G7568	135	35	430	261	1.64751
G1228	25	86	1964	1196	1.64214
G260	180	56	1332	817	1.63035
D2216	25	205	1101	677	1.62629
D2606	61	153	1030	634	1.62461
G1206	76	179	1908	1181	1.61558
D342	180	99	714	442	1.61538
G62	270	8	1455	901	1.61487
G7561	25	135	589	366	1.60929
G1032	75	212	1499	933	1.60665
G1022	75	212	1494	933	1.60129
G7650	200	138	900	563	1.59858
D5432	135	310	1230	771	1.59533
G846	192	71	2128	1334	1.5952
G820	192	75	2230	1399	1.594
G834	192	71	2119	1334	1.58846
G7684	200	135	843	531	1.58757
G828	192	75	2221	1399	1.58756
D5432	135	13	1215	767	1.58409
G858	192	56	1050	663	1.58371
D3131	25	286	1265	799	1.58323
G7538	138	35	487	308	1.58117
D6544	153	281	428	271	1.57934
G1258	25	87	1884	1193	1.57921
G1230	86	25	1884	1196	1.57525
G7680	199	135	840	538	1.56134
D6451	146	286	401	258	1.55426
G636	71	270	1049	675	1.55407
D8082	87	98	200	129	1.55039
D6791	3	104	234	151	1.54967
G7506	138	25	646	417	1.54916
G487	2	270	1933	1254	1.54147
D5096	196	352	493	320	1.54062
G1403	35	71	1631	1065	1.53146
D8081	98	86	205	134	1.52985
G288	61	180	1694	1113	1.52201
G7431	13	241	795	523	1.52008
G7670	138	269	986	650	1.51692
D8030	247	442	465	308	1.50974
G7669	269	135	929	616	1.50812
D2290	75	18	1720	1142	1.50613
D2232	153	221	1908	1267	1.50592
G1212	244	25	2194	1457	1.50583
D660	180	3	819	545	1.50275
G276	71	180	2401	1604	1.49688
D3112	147	35	724	485	1.49278
G1222	86	123	2000	1340	1.49254
D3102	146	25	891	598	1.48997
G7589	13	123	940	631	1.4897
D659	3	179	804	540	1.48889
G38	270	3	1861	1251	1.48761
G1301	25	71	1790	1210	1.47934
D6465	147	286	382	259	1.4749
D3118	153	18	1206	819	1.47253
G166	147	18	980	668	1.46707
D6563	270	156	730	501	1.45709
D6383	286	139	582	400	1.455
D3108	147	25	883	609	1.44992
D205	276	345	419	289	1.44983
D5542	25	15	597	412	1.44903
G694	183	56	1180	816	1.44608
D8101	87	442	65	45	1.44444
G1204	25	76	2422	1677	1.44425
G7693	18	135	686	477	1.43816
D111	35	276	650	453	1.43488
G7638	138	18	743	518	1.43436
D3232	153	35	950	663	1.43288
D301	3	146	2223	1553	1.43142
D3230	270	205	382	267	1.43071
D2352	75	286	586	410	1.42927
D3248	205	270	380	267	1.42322
G632	56	182	1172	824	1.42233
D3222	270	346	362	255	1.41961
G7223	18	269	243	172	1.41279
D6183	230	429	48	34	1.41176
G7284	201	15	224	159	1.40881
D3246	270	205	375	267	1.40449
D3272	205	153	1068	764	1.39791
D6522	154	276	719	515	1.39612
D3258	212	270	675	484	1.39463
D5691	241	319	308	221	1.39367
D3206	153	25	1109	796	1.39322
D3112	75	35	1464	1052	1.39163
D3274	153	205	1063	764	1.39136
D6561	270	154	719	517	1.39072
D6791	3	107	381	274	1.39051
G594	35	56	772	556	1.38849
D3252	270	212	672	484	1.38843
G556	212	2	1552	1121	1.38448
D6521	276	153	688	497	1.38431
D3221	205	276	375	271	1.38376
D6565	270	153	688	498	1.38153
G596	56	35	768	556	1.38129
D6525	275	154	854	619	1.37964
D3256	270	212	667	484	1.3781
D3246	276	205	373	271	1.37638
G7697	13	319	856	624	1.37179
D6525	275	153	823	600	1.37167
D3223	346	276	355	259	1.37066
D312	232	3	1454	1062	1.36911
D4581	3	431	368	269	1.36803
D671	25	276	809	592	1.36655
G682	71	183	2249	1647	1.36551
G672	196	2	1383	1015	1.36256
G556	212	2	1525	1121	1.36039
G674	196	2	1379	1015	1.35862
D3246	276	205	368	271	1.35793
D2284	75	25	1623	1197	1.35589
G87	2	192	1216	897	1.35563
G576	25	61	1173	866	1.3545
G624	182	71	2241	1655	1.35408
D6396	343	275	421	311	1.3537
G2728	205	35	774	572	1.35315
G850	186	71	1748	1293	1.35189
G668	192	2	1212	897	1.35117
D9251	298	305	431	319	1.3511
G286	338	8	1630	1207	1.35046
G578	61	25	1169	866	1.34988
D2602	61	146	889	659	1.34901
G590	123	56	927	688	1.34738
D2226	146	221	1767	1313	1.34577
D643	345	25	1169	869	1.34522
G582	123	56	923	688	1.34157
D2008	182	42	224	167	1.34132
D295	184	146	1476	1102	1.33938
G6934	189	46	491	367	1.33787
D6554	146	275	689	515	1.33786
D2236	270	231	1533	1147	1.33653
D296	146	184	1471	1102	1.33485
D9252	305	295	587	440	1.33409
D6338	146	139	208	156	1.33333
D2586	76	3	1404	1055	1.33081
D2244	231	146	2080	1566	1.32822
D6505	275	146	682	515	1.32427
G44	241	3	1487	1124	1.32295
G6903	46	187	381	288	1.32292
D6186	429	420	33	25	1.32
G41	3	35	1477	1120	1.31875
D2238	231	276	1526	1158	1.31779
G592	205	123	929	705	1.31773
D6122	426	420	50	38	1.31579
G1001	56	75	1171	890	1.31573
D6026	180	8	413	314	1.31529
D3262	205	146	927	705	1.31489
G285	8	56	936	712	1.31461
D5090	192	352	326	248	1.31452
G286	56	8	934	712	1.3118
D6473	286	153	156	119	1.31092
G165	3	153	2229	1701	1.31041
D3264	146	205	922	705	1.3078
G6933	46	186	320	245	1.30612
D5651	25	314	308	236	1.30508
G7166	25	269	554	425	1.30353
D6105	230	426	65	50	1.3
G6172	75	61	809	623	1.29856
G55	3	146	2011	1553	1.29491
D8261	292	305	765	592	1.29223
G611	2	183	513	398	1.28894
D6001	171	180	393	305	1.28852
D3265	56	146	891	692	1.28757
G442	338	2	1923	1495	1.28629
D7727	71	410	72	56	1.28571
G280	71	8	2005	1560	1.28526
G1274	56	86	1906	1484	1.28437
G2619	2	182	505	394	1.28173
G285	8	61	1298	1013	1.28134
D5689	25	318	442	345	1.28116
D6472	154	286	169	132	1.2803
D2262	231	216	591	462	1.27922
G425	49	295	1417	1108	1.27888
D5682	319	25	477	373	1.27882
D8532	221	219	92	72	1.27778
G7467	269	241	502	393	1.27735
G7686	35	269	499	391	1.27621
G7268	232	269	555	435	1.27586
D7613	71	407	116	91	1.27473
G63	171	135	1306	1025	1.27415
G7221	269	232	554	435	1.27356
G7652	35	200	413	325	1.27077
D5533	25	319	473	373	1.2681
G64	135	8	1303	1028	1.26751
G384	247	3	1207	953	1.26653
D6574	146	283	195	154	1.26623
G7182	25	269	538	425	1.26588
G2564	75	49	1707	1351	1.26351
D3012	346	25	849	672	1.26339
G1244	13	86	1258	996	1.26305
G579	18	61	878	696	1.26149
G211	99	25	1213	962	1.26091
G1411	35	61	924	733	1.26057
D3022	25	346	847	672	1.26042
D6301	146	154	276	219	1.26027
D5664	316	25	356	283	1.25795
G1604	61	270	342	272	1.25735
G588	212	35	1066	848	1.25708
G580	61	18	874	696	1.25575
G2581	3	76	1324	1055	1.25498
D2222	35	231	1932	1540	1.25455
G2582	76	3	1323	1055	1.25403
G1276	76	56	2484	1982	1.25328
D2224	231	35	1930	1540	1.25325
G294	61	100	1604	1280	1.25313
D3109	135	146	302	241	1.25311
G7221	269	232	545	435	1.25287
D5906	56	207	119	95	1.25263
D3002	25	56	827	661	1.25113
D52	86	1	783	626	1.2508
G1363	25	61	1083	866	1.25058
G299	8	232	919	735	1.25034
G2555	56	71	1069	855	1.25029
G7474	35	199	410	328	1.25
G1455	35	270	582	466	1.24893
D5414	232	310	649	520	1.24808
D5212	418	56	511	410	1.24634
D6558	146	276	547	439	1.24601
D2005	2	361	746	599	1.24541
D3002	25	56	823	661	1.24508
G1236	25	8	912	733	1.2442
G423	42	295	1829	1472	1.24253
D315	3	25	1318	1062	1.24105
G72	75	2	2400	1934	1.24095
G552	71	54	1268	1022	1.2407
G167	3	135	1709	1379	1.2393
G7678	123	200	568	459	1.23747
G45	3	319	1548	1251	1.23741
G370	86	99	751	607	1.23723
G532	75	42	2119	1713	1.23701
G423	42	300	2208	1788	1.2349
D639	314	276	505	409	1.23472
G93	184	71	1614	1308	1.23394
G7296	232	13	633	513	1.23392
G1278	56	76	2444	1982	1.2331
D308	192	232	1503	1219	1.23298
G7406	25	13	626	508	1.23228
G6114	71	61	707	574	1.23171
D8095	87	247	426	346	1.23121
D5067	86	247	421	342	1.23099
D5218	416	205	315	256	1.23047
G554	71	51	1450	1179	1.22986
G609	2	366	922	750	1.22933
D5232	346	416	328	267	1.22846
D6397	276	343	286	233	1.22747
D6020	179	171	378	308	1.22727
G600	56	25	811	661	1.22693
G6781	99	104	119	97	1.2268
D6555	270	146	547	446	1.22646
G7682	123	199	565	461	1.2256
G529	2	295	2110	1722	1.22532
G2509	49	71	1605	1310	1.22519
G1383	25	270	741	605	1.22479
D3028	205	25	829	677	1.22452
G9001	3	4	60	49	1.22449
G7194	25	18	311	254	1.22441
G7361	232	241	202	165	1.22424
G530	298	2	2266	1851	1.2242
G535	61	295	519	424	1.22406
G600	56	25	809	661	1.2239
G668	186	2	832	681	1.22173
D3060	25	205	827	677	1.22157
G678	56	25	807	661	1.22088
D2001	2	365	869	712	1.22051
D5178	231	443	288	236	1.22034
G529	2	300	2489	2042	1.2189
D6333	139	154	457	375	1.21867
G7420	25	254	84	69	1.21739
G1244	171	244	1302	1070	1.21682
G373	99	76	1289	1060	1.21604
D632	56	231	1194	984	1.21341
D628	184	25	990	816	1.21324
D5146	231	221	313	258	1.21318
D2208	231	25	1987	1638	1.21306
D5211	205	418	480	396	1.21212
D6331	139	147	200	165	1.21212
D2208	231	25	1985	1638	1.21184
D5206	346	418	493	407	1.2113
D666	232	184	998	824	1.21117
G1242	86	8	972	803	1.21046
D624	184	232	997	824	1.20995
D2532	196	183	746	617	1.20908
D354	230	25	1987	1644	1.20864
G1372	338	25	1415	1171	1.20837
D634	231	56	1189	984	1.20833
D5544	201	25	557	461	1.20824
G67	2	71	2298	1902	1.2082
D366	56	230	1196	990	1.20808
G1422	338	35	1256	1041	1.20653
D274	184	35	951	789	1.20532
G532	71	42	2017	1674	1.2049
G6132	71	59	854	709	1.20451
G7164	201	25	555	461	1.2039
D626	25	231	1971	1638	1.2033
G520	205	2	1260	1048	1.20229
G7188	199	25	465	387	1.20155
G7379	35	318	239	199	1.20101
G2722	25	205	813	677	1.20089
D628	230	25	1973	1644	1.20012
G6782	104	100	114	95	1.2
G51	99	123	1329	1108	1.19946
G363	98	76	743	620	1.19839
D8251	295	303	538	449	1.19822
D2256	231	18	1676	1399	1.198
D3092	205	25	811	677	1.19793
D2259	205	231	1158	967	1.19752
D8003	97	247	821	686	1.19679
D2256	231	18	1674	1399	1.19657
D9291	300	303	159	133	1.19549
D9231	300	305	208	174	1.1954
D2255	18	230	1678	1405	1.19431
D5176	230	443	290	243	1.19342
G432	300	56	1260	1056	1.19318
G9004	6	3	210	176	1.19318
D2255	18	230	1676	1405	1.19288
G1242	244	8	1282	1076	1.19145
D4536	42	107	586	492	1.19106
G7160	25	257	126	106	1.18868
G57	3	123	1434	1207	1.18807
G502	61	2	1591	1340	1.18731
D74	247	1	1124	947	1.18691
G482	171	3	426	359	1.18663
G7365	35	319	269	227	1.18502
G6931	49	189	314	265	1.18491
D8096	247	96	804	679	1.18409
D6213	146	153	245	207	1.18357
G261	3	201	1072	906	1.18322
G6313	71	161	407	344	1.18314
D608	76	1	1241	1049	1.18303
D6151	227	428	332	281	1.18149
D6119	228	426	280	237	1.18143
D8516	221	217	183	155	1.18065
D5145	221	230	315	267	1.17978
D615	1	80	1001	849	1.17903
D3074	212	25	1121	951	1.17876
G7096	232	18	311	264	1.17803
G6333	71	167	225	191	1.17801
D22	244	1	1013	860	1.17791
D3211	123	153	795	675	1.17778
G7242	201	232	557	473	1.17759
D6331	139	153	426	362	1.1768
D3072	25	212	1119	951	1.17666
G520	205	2	1233	1048	1.17653
D5179	221	224	167	142	1.17606
D1005	49	192	523	445	1.17528
D2216	25	221	1674	1426	1.17391
G2504	56	2	1229	1047	1.17383
G7454	201	25	541	461	1.17354
G7232	232	201	555	473	1.17336
D2218	221	25	1672	1426	1.17251
G6911	49	186	143	122	1.17213
G6789	99	107	266	227	1.17181
D6221	146	156	287	245	1.17143
G7634	123	18	411	351	1.17094
G7248	232	200	468	400	1.17
G7248	232	199	465	398	1.16834
G2813	2	54	1030	883	1.16648
G2007	49	192	519	445	1.16629
D5314	189	184	296	254	1.16535
D2293	135	75	1034	888	1.16441
D6378	270	275	142	122	1.16393
D6395	275	276	135	116	1.16379
G2004	192	184	505	434	1.16359
G7140	25	266	301	259	1.16216
D2206	25	212	1105	951	1.16193
G7414	25	18	295	254	1.16142
G7184	199	25	449	387	1.16021
D6862	192	367	116	100	1.16
D5497	200	201	87	75	1.16
D5422	232	201	548	473	1.15856
G7290	199	15	132	114	1.15789
D2266	221	212	553	478	1.1569
D6154	428	228	274	237	1.15612
D5196	231	225	372	322	1.15528
G6903	46	50	268	232	1.15517
G6735	2	45	456	395	1.15443
G6188	71	67	227	197	1.15228
D5152	228	225	159	138	1.15217
D6868	194	367	205	178	1.15169
D2502	192	183	579	503	1.15109
D6853	367	196	283	246	1.15041
G6801	54	56	199	173	1.15029
D5497	199	201	92	80	1.15
D2265	216	221	278	242	1.14876
G7226	232	200	459	400	1.1475
G7367	25	319	428	373	1.14745
G54	35	99	1174	1024	1.14648
G6263	71	75	102	89	1.14607
G7158	25	260	165	144	1.14583
G7264	232	199	456	398	1.14573
D2276	56	221	876	765	1.1451
D2330	75	146	759	663	1.1448
G568	50	2	784	685	1.14453
D5319	309	189	499	436	1.1445
G6801	51	56	381	333	1.14414
D5532	232	18	302	264	1.14394
D5182	230	225	374	327	1.14373
D5151	227	231	271	237	1.14346
D8072	247	108	809	708	1.14266
G569	2	184	707	619	1.14216
G2811	3	35	1279	1120	1.14196
G7402	25	15	470	412	1.14078
G7226	232	199	454	398	1.1407
G375	99	244	981	860	1.1407
G31	3	241	1282	1124	1.14057
G429	2	48	626	549	1.14026
D5591	35	123	155	136	1.13971
D5172	231	228	213	187	1.13904
D8071	96	442	427	375	1.13867
G6915	49	50	91	80	1.1375
G7420	18	13	331	291	1.13746
G7081	266	254	217	191	1.13613
G2577	3	8	406	358	1.13408
G201	3	18	1023	904	1.13164
D2	87	1	703	622	1.13023
D6304	153	147	226	200	1.13
G62	35	8	873	773	1.12937
G6752	45	42	175	155	1.12903
G7694	35	13	587	520	1.12885
G559	2	49	693	614	1.12866
D2251	205	221	845	749	1.12817
G7437	13	241	590	523	1.12811
D5158	230	227	273	242	1.1281
D8203	295	300	379	336	1.12798
D8216	300	298	223	198	1.12626
D9502	186	184	125	111	1.12613
D5341	183	366	409	364	1.12363
D8041	97	86	400	356	1.1236
G8076	89	97	300	267	1.1236
D3082	212	18	810	721	1.12344
D5942	56	212	328	292	1.12329
D5499	18	201	246	219	1.12329
G7051	266	232	301	268	1.12313
D3	1	86	703	626	1.123
G7156	25	261	210	187	1.12299
D5906	56	210	240	214	1.1215
D2295	147	75	740	660	1.12121
D5333	183	357	111	99	1.12121
D3078	212	18	808	721	1.12067
G484	9	3	465	415	1.12048
D8001	97	244	710	634	1.11987
D8045	97	87	395	353	1.11898
D5028	247	80	123	110	1.11818
D8244	300	293	496	444	1.11712
D8218	300	292	557	499	1.11623
G6904	187	49	204	183	1.11475
D5171	228	230	215	193	1.11399
D5072	244	87	315	283	1.11307
G7617	18	35	256	230	1.11304
G366	87	99	671	603	1.11277
G7331	25	241	169	152	1.11184
G7351	18	241	259	233	1.11159
D5072	244	86	310	279	1.11111
G5001	321	270	241	217	1.1106
D5094	192	190	121	109	1.11009
D5030	247	244	111	100	1.11
D5991	205	216	567	511	1.10959
D4521	1	107	299	270	1.10741
G7412	25	21	165	149	1.10738
D8004	244	96	693	626	1.10703
G6902	49	46	177	160	1.10625
D5926	56	212	323	292	1.10616
G365	99	86	671	607	1.10544
D5993	205	215	506	458	1.1048
D8071	108	244	698	632	1.10443
G207	3	13	692	628	1.10191
D8044	86	96	383	348	1.10057
G7265	18	199	154	140	1.1
G262	199	3	980	891	1.09989
D8097	96	87	378	344	1.09884
D4021	365	192	223	203	1.09852
G2537	108	76	926	843	1.09846
G179	3	12	627	571	1.09807
G7202	232	257	126	115	1.09565
D673	153	75	514	470	1.09362
G8075	96	89	283	259	1.09266
G5601	270	330	237	217	1.09217
D5324	188	309	451	413	1.09201
D5325	309	184	203	186	1.0914
D5098	196	190	288	264	1.09091
G7598	35	25	159	146	1.08904
D5332	361	183	233	214	1.08879
D9503	184	188	248	228	1.08772
D4519	1	106	277	255	1.08627
D6393	276	277	101	93	1.08602
D7402	75	161	305	281	1.08541
D1306	76	96	921	849	1.08481
D9271	300	436	328	304	1.07895
G7458	232	260	165	153	1.07843
D7412	75	160	346	321	1.07788
D5714	212	346	305	283	1.07774
D5535	261	232	210	195	1.07692
D1402	76	244	240	223	1.07623
D5152	228	227	58	54	1.07407
D613	86	76	538	501	1.07385
D8109	86	442	44	41	1.07317
D6141	230	428	59	55	1.07273
D6867	192	194	89	83	1.07229
D6548	279	270	181	169	1.07101
G6401	61	338	332	310	1.07097
D5325	183	365	356	333	1.06907
G6701	2	42	281	263	1.06844
G7289	15	18	175	164	1.06707
D5070	87	108	388	364	1.06593
D4905	192	196	167	157	1.06369
D5933	205	212	292	276	1.05797
G6451	61	340	420	397	1.05793
D6555	270	277	101	96	1.05208
D5199	224	230	148	142	1.04225
D1406	76	80	240	231	1.03896
G7214	232	254	84	81	1.03704
G7282	199	269	89	86	1.03488
