# Supplementary material for: Circuity analyses of HSR network and high-speed train paths in China
Source: PLoS One. 2017 Sep 25;12(9):e0176005. doi: 10.1371/journal.pone.0176005 (PMC5612466; doi:10.1371/journal.pone.0176005)
Supplement: S2 Table — (XLSX) [file pone.0176005.s004.xlsx]

## Sheet: Notice
Notice:All paths are ordered by the number of nodes of centre path.

## Sheet: 1
76	77	78	79	80	81	82	83	84	85	86	115	114	113	112	111	110	109	108	107	106	105	104	103	102	101	100	99	6	7	8	9	10	11	12	13	14	15	16	17	18	26	27	28	29	30	31	32	33	34
76	77	78	79	80	81	82	83	84	85	86	115	114	113	112	111	110	109	108	107	106	105	104	103	102	101	100	99	6	7	8	9	10	11	12	13	14	15	16	17	18	26	27	28	29	30	31	32	33	34
154	153	152	151	150	149	148	147	145	144	143	142	141	140	139	138	137	136	135	134	133	132	131	130	129	128	127	126	125	123	122	120	118	116	35	34	33	32	31	30	29	28	27	26	18	17	16	15	14	13
154	153	152	151	150	149	148	147	145	144	143	142	141	140	139	138	137	136	135	134	133	132	131	130	129	128	127	126	125	123	122	120	118	116	35	34	33	32	31	30	29	28	27	26	18	17	16	15	14	13
153	152	151	150	149	148	147	145	144	143	142	141	140	139	138	137	136	135	134	133	132	131	130	129	128	127	126	125	123	122	120	118	116	35	34	33	32	31	30	29	28	27	26	18	17	16	15	14	13	12
153	152	151	150	149	148	147	145	144	143	142	141	140	139	138	137	136	135	134	133	132	131	130	129	128	127	126	125	123	122	120	118	116	35	34	33	32	31	30	29	28	27	26	18	17	16	15	14	13	12
146	145	144	143	142	141	140	139	138	137	136	135	134	133	132	131	130	129	128	127	126	125	123	122	120	118	116	35	34	33	32	31	30	29	28	27	26	18	17	16	15	14	13	12	11	10	9	8	7	6
147	145	144	143	142	141	140	139	138	137	136	135	134	133	132	131	130	129	128	127	126	125	123	122	120	118	116	35	34	33	32	31	30	29	28	27	26	18	17	16	15	14	13	12	11	10	9	8	7	6
154	153	152	151	150	149	148	147	145	144	143	142	141	140	139	138	137	136	135	134	133	132	131	130	129	128	127	126	125	123	122	120	118	116	35	34	33	32	31	30	29	28	27	26	18	17	16	15	14	13
154	153	152	151	150	149	148	147	145	144	143	142	141	140	139	138	137	136	135	134	133	132	131	130	129	128	127	126	125	123	122	120	118	116	35	34	33	32	31	30	29	28	27	26	18	17	16	15	14	13
146	145	144	143	142	141	140	139	138	137	136	135	134	133	132	131	130	129	128	127	126	125	123	122	120	118	116	35	34	33	32	31	30	29	28	27	26	18	17	16	15	14	13	12	11	10	9	8	7	6
147	145	144	143	142	141	140	139	138	137	136	135	134	133	132	131	130	129	128	127	126	125	123	122	120	118	116	35	34	33	32	31	30	29	28	27	26	18	17	16	15	14	13	12	11	10	9	8	7	6
153	152	151	150	149	148	147	145	144	143	142	141	140	139	138	137	136	135	134	133	132	131	130	129	128	127	126	125	123	122	120	118	116	35	34	33	32	31	30	29	28	27	26	18	17	16	15	14	13	12
153	152	151	150	149	148	147	145	144	143	142	141	140	139	138	137	136	135	134	133	132	131	130	129	128	127	126	125	123	122	120	118	116	35	34	33	32	31	30	29	28	27	26	18	17	16	15	14	13	12
146	145	144	143	142	141	140	139	138	137	136	135	134	133	132	131	130	129	128	127	126	125	123	122	120	118	116	35	34	33	32	31	30	29	28	27	26	18	17	16	15	14	13	12	11	10	9	8	7	6
147	145	144	143	142	141	140	139	138	137	136	135	134	133	132	131	130	129	128	127	126	125	123	122	120	118	116	35	34	33	32	31	30	29	28	27	26	18	17	16	15	14	13	12	11	10	9	8	7	6
146	145	144	143	142	141	140	139	138	137	136	135	134	133	132	131	130	129	128	127	126	125	123	122	120	118	116	35	34	33	32	31	30	29	28	27	26	18	17	16	15	14	13	12	11	10	9	8	7	6
146	145	144	143	142	141	140	139	138	137	136	135	134	133	132	131	130	129	128	127	126	125	123	122	120	118	116	35	34	33	32	31	30	29	28	27	26	18	17	16	15	14	13	12	11	10	9	8	7	6
147	145	144	143	142	141	140	139	138	137	136	135	134	133	132	131	130	129	128	127	126	125	123	122	120	118	116	35	34	33	32	31	30	29	28	27	26	18	17	16	15	14	13	12	11	10	9	8	7	6
147	145	144	143	142	141	140	139	138	137	136	135	134	133	132	131	130	129	128	127	126	125	123	122	120	118	116	35	34	33	32	31	30	29	28	27	26	18	17	16	15	14	13	12	11	10	9	8	7	6
3	4	5	6	7	8	9	10	11	12	13	14	15	16	17	18	26	27	28	29	30	31	32	33	34	35	116	118	120	122	123	125	126	127	128	129	130	131	132	133	134	135	136	137	138	139	140	141	142	143
154	153	152	151	150	149	148	147	145	144	143	142	141	140	139	138	137	136	135	134	133	132	131	130	129	128	127	126	125	123	122	120	118	116	35	34	33	32	31	30	29	28	27	26	18	17	16	15	14	13
3	4	5	6	7	8	9	10	11	12	13	14	15	16	17	18	26	27	28	29	30	31	32	33	34	35	116	118	120	122	123	125	126	127	128	129	130	131	132	133	134	135	136	137	138	139	140	141	142	143
153	152	151	150	149	148	147	145	144	143	142	141	140	139	138	137	136	135	134	133	132	131	130	129	128	127	126	125	123	122	120	118	116	35	34	33	32	31	30	29	28	27	26	18	17	16	15	14	13	12
154	153	152	151	150	149	148	147	145	144	143	142	141	140	139	138	137	136	135	134	133	132	131	130	129	128	127	126	125	123	122	120	118	116	35	34	33	32	31	30	29	28	27	26	18	17	16	15	14	13
153	152	151	150	149	148	147	145	144	143	142	141	140	139	138	137	136	135	134	133	132	131	130	129	128	127	126	125	123	122	120	118	116	35	34	33	32	31	30	29	28	27	26	18	17	16	15	14	13	12
8	9	10	11	12	13	14	15	16	17	18	26	27	28	29	30	31	32	33	34	35	116	118	120	122	123	125	126	127	128	129	130	131	132	133	134	135	136	137	138	139	140	141	142	143	144	145	147	148	149
8	9	10	11	12	13	14	15	16	17	18	26	27	28	29	30	31	32	33	34	35	116	118	120	122	123	125	126	127	128	129	130	131	132	133	134	135	136	137	138	139	140	141	142	143	144	145	147	148	149
3	4	5	6	7	8	9	10	11	12	13	14	15	16	17	18	26	27	28	29	30	31	32	33	34	35	116	118	120	122	123	125	126	127	128	129	130	131	132	133	134	135	136	137	138	139	140	141	142	143
3	4	5	6	7	8	9	10	11	12	13	14	15	16	17	18	26	27	28	29	30	31	32	33	34	35	116	118	120	122	123	125	126	127	128	129	130	131	132	133	134	135	136	137	138	139	140	141	142	143
146	145	144	143	142	141	140	139	138	137	136	135	134	133	132	131	130	129	128	127	126	125	123	122	120	118	116	35	34	33	32	31	30	29	28	27	26	18	17	16	15	14	13	12	11	10	9	8	7	6
147	145	144	143	142	141	140	139	138	137	136	135	134	133	132	131	130	129	128	127	126	125	123	122	120	118	116	35	34	33	32	31	30	29	28	27	26	18	17	16	15	14	13	12	11	10	9	8	7	6
76	77	78	79	80	81	82	83	84	85	86	115	114	113	112	111	110	109	108	107	106	105	104	103	102	101	100	99	6	7	8	9	10	11	12	13	14	15	16	17	18	26	27	28	29	30	31	32	33	34
76	77	78	79	80	81	82	83	84	85	86	115	114	113	112	111	110	109	108	107	106	105	104	103	102	101	100	99	6	7	8	9	10	11	12	13	14	15	16	17	18	26	27	28	29	30	31	32	33	34
146	145	144	143	142	141	140	139	138	137	136	135	134	133	132	131	130	129	128	127	126	125	123	122	120	118	116	35	34	33	32	31	30	29	28	27	26	18	17	16	15	14	13	12	11	10	9	8	7	6
147	145	144	143	142	141	140	139	138	137	136	135	134	133	132	131	130	129	128	127	126	125	123	122	120	118	116	35	34	33	32	31	30	29	28	27	26	18	17	16	15	14	13	12	11	10	9	8	7	6
200	198	197	18	26	27	28	29	30	31	32	33	34	35	116	118	120	122	123	125	126	127	128	129	130	131	132	133	134	135	136	137	138	139	140	141	142	143	144	145	147	148	149	150	151	152	153	154
199	198	197	18	26	27	28	29	30	31	32	33	34	35	116	118	120	122	123	125	126	127	128	129	130	131	132	133	134	135	136	137	138	139	140	141	142	143	144	145	147	148	149	150	151	152	153	154
35	34	33	32	31	30	29	28	27	26	18	17	16	15	14	13	12	11	10	9	8	7	6	99	100	101	102	103	104	105	106	107	108	109	110	111	112	113	114	115	86	85	84	83	82	81	80	244
241	34	33	32	31	30	29	28	27	26	18	17	16	15	14	13	12	11	10	9	8	7	6	99	100	101	102	103	104	105	106	107	108	109	110	111	112	113	114	115	86	85	84	83	82	81	80	244
146	145	144	143	142	141	140	139	138	137	136	135	134	133	132	131	130	129	128	127	126	125	123	122	120	118	116	35	34	33	32	31	30	29	28	27	26	18	17	16	15	14	13	12	11	10	9	8
147	145	144	143	142	141	140	139	138	137	136	135	134	133	132	131	130	129	128	127	126	125	123	122	120	118	116	35	34	33	32	31	30	29	28	27	26	18	17	16	15	14	13	12	11	10	9	8
200	198	197	18	26	27	28	29	30	31	32	33	34	35	116	118	120	122	123	125	126	127	128	129	130	131	132	133	134	135	136	137	138	139	140	141	142	143	144	145	147	148	149	150	151	152	153
199	198	197	18	26	27	28	29	30	31	32	33	34	35	116	118	120	122	123	125	126	127	128	129	130	131	132	133	134	135	136	137	138	139	140	141	142	143	144	145	147	148	149	150	151	152	153
35	34	33	32	31	30	29	28	27	26	18	17	16	15	14	13	12	11	10	9	8	7	6	99	100	101	102	103	104	105	106	107	108	109	110	111	112	113	114	115	86	85	84	83	82	81	80
241	34	33	32	31	30	29	28	27	26	18	17	16	15	14	13	12	11	10	9	8	7	6	99	100	101	102	103	104	105	106	107	108	109	110	111	112	113	114	115	86	85	84	83	82	81	80
18	26	27	28	29	30	31	32	33	34	35	116	118	120	122	123	125	126	127	128	129	130	131	132	133	134	135	136	137	138	139	140	141	142	143	144	145	147	148	149	150	151	152	153	154
18	26	27	28	29	30	31	32	33	34	35	116	118	120	122	123	125	126	127	128	129	130	131	132	133	134	135	136	137	138	139	140	141	142	143	144	145	147	148	149	150	151	152	153
146	145	144	143	142	141	140	139	138	137	136	135	134	133	132	131	130	129	128	127	126	125	123	122	120	118	116	35	34	33	32	31	30	29	28	27	26	18	197	198	200
146	145	144	143	142	141	140	139	138	137	136	135	134	133	132	131	130	129	128	127	126	125	123	122	120	118	116	35	34	33	32	31	30	29	28	27	26	18	197	198	199
147	145	144	143	142	141	140	139	138	137	136	135	134	133	132	131	130	129	128	127	126	125	123	122	120	118	116	35	34	33	32	31	30	29	28	27	26	18	197	198	200
147	145	144	143	142	141	140	139	138	137	136	135	134	133	132	131	130	129	128	127	126	125	123	122	120	118	116	35	34	33	32	31	30	29	28	27	26	18	197	198	199
35	34	33	32	31	30	29	28	27	26	18	17	16	15	14	13	12	11	10	9	8	7	6	99	100	101	102	103	104	105	106	107	108	109	110	111	112	113	114	115	87
35	34	33	32	31	30	29	28	27	26	18	17	16	15	14	13	12	11	10	9	8	7	6	99	100	101	102	103	104	105	106	107	108	109	110	111	112	113	114	115	86
241	34	33	32	31	30	29	28	27	26	18	17	16	15	14	13	12	11	10	9	8	7	6	99	100	101	102	103	104	105	106	107	108	109	110	111	112	113	114	115	87
241	34	33	32	31	30	29	28	27	26	18	17	16	15	14	13	12	11	10	9	8	7	6	99	100	101	102	103	104	105	106	107	108	109	110	111	112	113	114	115	86
76	77	78	79	80	81	82	83	84	85	86	115	114	113	112	111	110	109	108	107	106	105	104	103	102	101	100	99	6	7	8	9	10	11	12	13	14	15	16	17	18
146	145	144	143	142	141	140	139	138	137	136	135	134	133	132	131	130	129	128	127	126	125	123	122	120	118	116	35	34	33	32	31	30	29	28	27	26	18
147	145	144	143	142	141	140	139	138	137	136	135	134	133	132	131	130	129	128	127	126	125	123	122	120	118	116	35	34	33	32	31	30	29	28	27	26	18
18	17	16	15	14	13	12	11	10	9	8	7	6	99	100	101	102	103	104	105	106	107	108	109	110	111	112	113	114	115	86	85	84	83	82	81	80	244
18	17	16	15	14	13	12	11	10	9	8	7	6	99	100	101	102	103	104	105	106	107	108	109	110	111	112	113	114	115	86	85	84	83	82	81	80
241	35	116	118	120	122	123	125	126	127	128	129	130	131	132	133	134	135	136	137	138	139	140	141	142	143	144	145	147	148	149	150	151	152	153	154
241	35	116	118	120	122	123	125	126	127	128	129	130	131	132	133	134	135	136	137	138	139	140	141	142	143	144	145	147	148	149	150	151	152	153
35	116	118	120	122	123	125	126	127	128	129	130	131	132	133	134	135	136	137	138	139	140	141	142	143	144	145	147	148	149	150	151	152	153	154
35	116	118	120	122	123	125	126	127	128	129	130	131	132	133	134	135	136	137	138	139	140	141	142	143	144	145	147	148	149	150	151	152	153
18	17	16	15	14	13	12	11	10	9	8	7	6	99	100	101	102	103	104	105	106	107	108	109	110	111	112	113	114	115	87
18	17	16	15	14	13	12	11	10	9	8	7	6	99	100	101	102	103	104	105	106	107	108	109	110	111	112	113	114	115	86
76	77	78	79	80	81	82	83	84	85	86	115	114	113	112	111	110	109	108	107	106	105	104	103	102	101	100	99	6	7	8
146	145	144	143	142	141	140	139	138	137	136	135	134	133	132	131	130	129	128	127	126	125	123	122	120	118	116	35	241
147	145	144	143	142	141	140	139	138	137	136	135	134	133	132	131	130	129	128	127	126	125	123	122	120	118	116	35	241
3	242	100	101	102	103	104	105	106	107	108	109	110	111	112	113	114	115	86	85	84	83	82	81	80	79	78	77	76
146	145	144	143	142	141	140	139	138	137	136	135	134	133	132	131	130	129	128	127	126	125	123	122	120	118	116	35
147	145	144	143	142	141	140	139	138	137	136	135	134	133	132	131	130	129	128	127	126	125	123	122	120	118	116	35
8	7	6	99	100	101	102	103	104	105	106	107	108	109	110	111	112	113	114	115	86	85	84	83	82	81	80	244
76	77	78	79	80	81	82	83	84	85	86	115	114	113	112	111	110	109	108	107	106	105	104	103	102	101	100	99
8	7	6	99	100	101	102	103	104	105	106	107	108	109	110	111	112	113	114	115	86	85	84	83	82	81	80
76	77	78	79	80	81	82	83	84	85	86	115	114	113	112	111	110	109	108	107	106	105	104	103	102	101	100
35	34	33	32	31	30	29	28	27	26	18	17	16	15	14	13	12	11	10	9	8	7	6	99	100
241	34	33	32	31	30	29	28	27	26	18	17	16	15	14	13	12	11	10	9	8	7	6	99	100
99	100	101	102	103	104	105	106	107	108	109	110	111	112	113	114	115	86	85	84	83	82	81	80	244
35	34	33	32	31	30	29	28	27	26	18	17	16	15	14	13	12	11	10	9	8	7	6	99
241	34	33	32	31	30	29	28	27	26	18	17	16	15	14	13	12	11	10	9	8	7	6	99
99	100	101	102	103	104	105	106	107	108	109	110	111	112	113	114	115	86	85	84	83	82	81	80
100	101	102	103	104	105	106	107	108	109	110	111	112	113	114	115	86	85	84	83	82	81	80
1	306	106	107	108	109	110	111	112	113	114	115	86	85	84	83	82	81	80	79	78	77	76
8	7	6	99	100	101	102	103	104	105	106	107	108	109	110	111	112	113	114	115	87
8	7	6	99	100	101	102	103	104	105	106	107	108	109	110	111	112	113	114	115	86
35	34	33	32	31	30	29	28	27	26	18	17	16	15	14	13	12	11	10	9	8
241	34	33	32	31	30	29	28	27	26	18	17	16	15	14	13	12	11	10	9	8
1	306	106	107	108	109	110	111	112	113	114	115	86	85	84	83	82	81	80
[truncated: 35 more columns]

## Sheet: 2
97	96	95	94	93	92	91	98	112	111	110	109	108	107	106	105	104	103	102	101	100	99	6	7	8	9	10	11	12	13	14	15	16	17	18	26	27	28	29	30	31	32	33	34	35	116	118	120	122	123
97	96	95	94	93	92	91	98	112	111	110	109	108	107	106	105	104	103	102	101	100	99	6	7	8	9	10	11	12	13	14	15	16	17	18	26	27	28	29	30	31	32	33	34	35	116	118	120	122	123
96	95	94	93	92	91	98	112	111	110	109	108	107	106	105	104	103	102	101	100	99	6	7	8	9	10	11	12	13	14	15	16	17	18	26	27	28	29	30	31	32	33	34	35	116	118	120	122	123	125
96	95	94	93	92	91	98	112	111	110	109	108	107	106	105	104	103	102	101	100	99	6	7	8	9	10	11	12	13	14	15	16	17	18	26	27	28	29	30	31	32	33	34	35	116	118	120	122	123	125
97	96	95	94	93	92	91	98	112	111	110	109	108	107	106	105	104	103	102	101	100	99	6	7	8	9	10	11	12	13	14	15	16	17	18	26	27	28	29	30	31	32	33	34	35	116	118	120	122	123
97	96	95	94	93	92	91	98	112	111	110	109	108	107	106	105	104	103	102	101	100	99	6	7	8	9	10	11	12	13	14	15	16	17	18	26	27	28	29	30	31	32	33	34	35	116	118	120	122	123
96	95	94	93	92	91	98	112	111	110	109	108	107	106	105	104	103	102	101	100	99	6	7	8	9	10	11	12	13	14	15	16	17	18	26	27	28	29	30	31	32	33	34	35	116	118	120	122	123	125
96	95	94	93	92	91	98	112	111	110	109	108	107	106	105	104	103	102	101	100	99	6	7	8	9	10	11	12	13	14	15	16	17	18	26	27	28	29	30	31	32	33	34	35	116	118	120	122	123	125
97	96	95	94	93	92	91	98	112	111	110	109	108	107	106	105	104	103	102	101	100	99	6	7	8	9	10	11	12	13	14	15	16	17	18	26	27	28	29	30	31	32	33	34	35
97	96	95	94	93	92	91	98	112	111	110	109	108	107	106	105	104	103	102	101	100	99	6	7	8	9	10	11	12	13	14	15	16	17	18	26	27	28	29	30	31	32	33	34	241
96	95	94	93	92	91	98	112	111	110	109	108	107	106	105	104	103	102	101	100	99	6	7	8	9	10	11	12	13	14	15	16	17	18	26	27	28	29	30	31	32	33	34	35
96	95	94	93	92	91	98	112	111	110	109	108	107	106	105	104	103	102	101	100	99	6	7	8	9	10	11	12	13	14	15	16	17	18	26	27	28	29	30	31	32	33	34	241
97	96	95	94	93	92	91	98	112	111	110	109	108	107	106	105	104	103	102	101	100	99	6	7	8	9	10	11	12	13	14	15	16	17	18
96	95	94	93	92	91	98	112	111	110	109	108	107	106	105	104	103	102	101	100	99	6	7	8	9	10	11	12	13	14	15	16	17	18
97	96	95	94	93	92	91	98	112	111	110	109	108	107	106	105	104	103	102	101	100	99	6	7	8	171
96	95	94	93	92	91	98	112	111	110	109	108	107	106	105	104	103	102	101	100	99	6	7	8	171
97	96	95	94	93	92	91	98	112	111	110	109	108	107	106	105	104	103	102	101	100	99	6	7	8
96	95	94	93	92	91	98	112	111	110	109	108	107	106	105	104	103	102	101	100	99	6	7	8
3	242	100	101	102	103	104	105	106	107	108	109	110	111	112	98	91	92	93	94	95	96	97
97	96	95	94	93	92	91	98	112	111	110	109	108	107	106	105	104	103	102	101	100	99
3	242	100	101	102	103	104	105	106	107	108	109	110	111	112	98	91	92	93	94	95	96
97	96	95	94	93	92	91	98	112	111	110	109	108	107	106	105	104	103	102	101	100
96	95	94	93	92	91	98	112	111	110	109	108	107	106	105	104	103	102	101	100	99
96	95	94	93	92	91	98	112	111	110	109	108	107	106	105	104	103	102	101	100
1	306	106	107	108	109	110	111	112	98	91	92	93	94	95	96	97
1	306	106	107	108	109	110	111	112	98	91	92	93	94	95	96
[truncated: 29 more columns]

## Sheet: 3
230	229	224	223	222	221	220	219	218	217	216	215	214	213	212	211	210	209	208	207	206	205	204	203	202	201	199	267	268	269	15	14	13	12	11	10	9	8	7	6	99	100	101	102	103	104	105	106	107	108
231	229	224	223	222	221	220	219	218	217	216	215	214	213	212	211	210	209	208	207	206	205	204	203	202	201	199	267	268	269	15	14	13	12	11	10	9	8	7	6	99	100	101	102	103	104	105	106	107	108
230	229	224	223	222	221	220	219	218	217	216	215	214	213	212	211	210	209	208	207	206	205	204	203	202	201	199	267	268	269	15	14	13	12	11	10	9	8	7	6	99	100	101	102	103	104	105	106	107	108
231	229	224	223	222	221	220	219	218	217	216	215	214	213	212	211	210	209	208	207	206	205	204	203	202	201	199	267	268	269	15	14	13	12	11	10	9	8	7	6	99	100	101	102	103	104	105	106	107	108
230	229	224	223	222	221	220	219	218	217	216	215	214	213	212	211	210	209	208	207	206	205	204	203	202	201	199	267	268	269	15	14	13	12	11	10	9	8	7	6	99	100	101	102	103	104	105	106	107	108
231	229	224	223	222	221	220	219	218	217	216	215	214	213	212	211	210	209	208	207	206	205	204	203	202	201	199	267	268	269	15	14	13	12	11	10	9	8	7	6	99	100	101	102	103	104	105	106	107	108
76	77	78	79	80	81	82	83	84	85	86	115	114	113	112	111	110	109	108	107	106	105	104	103	102	101	100	99	6	7	8	9	10	11	12	13	14	15	269	268	267	199	201	202	203	204	205	206	207	208
244	80	81	82	83	84	85	86	115	114	113	112	111	110	109	108	107	106	105	104	103	102	101	100	99	6	7	8	9	10	11	12	13	14	15	269	268	267	199	201	202	203	204	205	206	207	208	209	210	211
80	81	82	83	84	85	86	115	114	113	112	111	110	109	108	107	106	105	104	103	102	101	100	99	6	7	8	9	10	11	12	13	14	15	269	268	267	199	201	202	203	204	205	206	207	208	209	210	211	212
230	229	224	223	222	221	220	219	218	217	216	215	214	213	212	211	210	209	208	207	206	205	204	203	202	201	199	267	268	269	15	14	13	12	11	10	9	8	7	6	99	100	101	102	103	104	105	106	107	108
231	229	224	223	222	221	220	219	218	217	216	215	214	213	212	211	210	209	208	207	206	205	204	203	202	201	199	267	268	269	15	14	13	12	11	10	9	8	7	6	99	100	101	102	103	104	105	106	107	108
230	229	224	223	222	221	220	219	218	217	216	215	214	213	212	211	210	209	208	207	206	205	204	203	202	201	199	267	268	269	15	14	13	12	11	10	9	8	7	6	99	100	101	102	103	104	105	106	107	108
231	229	224	223	222	221	220	219	218	217	216	215	214	213	212	211	210	209	208	207	206	205	204	203	202	201	199	267	268	269	15	14	13	12	11	10	9	8	7	6	99	100	101	102	103	104	105	106	107	108
87	115	114	113	112	111	110	109	108	107	106	105	104	103	102	101	100	99	6	7	8	9	10	11	12	13	14	15	269	268	267	199	201	202	203	204	205	206	207	208	209	210	211	212	213	214	215	216	217	218
86	115	114	113	112	111	110	109	108	107	106	105	104	103	102	101	100	99	6	7	8	9	10	11	12	13	14	15	269	268	267	199	201	202	203	204	205	206	207	208	209	210	211	212	213	214	215	216	217	218
76	77	78	79	80	81	82	83	84	85	86	115	114	113	112	111	110	109	108	107	106	105	104	103	102	101	100	99	6	7	8	9	10	11	12	13	14	15	269	268	267	199	201	202	203	204	205	346
76	77	78	79	80	81	82	83	84	85	86	115	114	113	112	111	110	109	108	107	106	105	104	103	102	101	100	99	6	7	8	9	10	11	12	13	14	15	269	268	267	199	201	202	203	204	205
346	205	204	203	202	201	199	267	268	269	15	14	13	12	11	10	9	8	7	6	99	100	101	102	103	104	105	106	107	108	109	110	111	112	113	114	115	86	85	84	83	82	81	80	244
346	205	204	203	202	201	199	267	268	269	15	14	13	12	11	10	9	8	7	6	99	100	101	102	103	104	105	106	107	108	109	110	111	112	113	114	115	86	85	84	83	82	81	80
205	204	203	202	201	199	267	268	269	15	14	13	12	11	10	9	8	7	6	99	100	101	102	103	104	105	106	107	108	109	110	111	112	113	114	115	86	85	84	83	82	81	80	244
205	204	203	202	201	199	267	268	269	15	14	13	12	11	10	9	8	7	6	99	100	101	102	103	104	105	106	107	108	109	110	111	112	113	114	115	86	85	84	83	82	81	80
230	229	224	223	222	221	220	219	218	217	216	215	214	213	212	211	210	209	208	207	206	205	204	203	202	201	199	267	268	269	15	14	13	12	11	10	9	8	7	6	99	100
231	229	224	223	222	221	220	219	218	217	216	215	214	213	212	211	210	209	208	207	206	205	204	203	202	201	199	267	268	269	15	14	13	12	11	10	9	8	7	6	99	100
76	77	78	79	80	81	82	83	84	85	86	115	114	113	112	111	110	109	108	107	106	105	104	103	102	101	100	99	6	7	8	9	10	11	12	13	14	15	269	268	267	199
230	229	224	223	222	221	220	219	218	217	216	215	214	213	212	211	210	209	208	207	206	205	204	203	202	201	199	267	268	269	15	14	13	12	11	10	9	8	7	6	99
231	229	224	223	222	221	220	219	218	217	216	215	214	213	212	211	210	209	208	207	206	205	204	203	202	201	199	267	268	269	15	14	13	12	11	10	9	8	7	6	99
199	267	268	269	15	14	13	12	11	10	9	8	7	6	99	100	101	102	103	104	105	106	107	108	109	110	111	112	113	114	115	86	85	84	83	82	81	80	244
231	229	224	223	222	221	220	219	218	217	216	215	214	213	212	211	210	209	208	207	206	205	204	203	202	201	199	267	268	269	15	14	13	12	11	10	9	8
230	229	224	223	222	221	220	219	218	217	216	215	214	213	212	211	210	209	208	207	206	205	204	203	202	201	199	267	268	269	15	14	13	12	11	10	9	8
230	229	224	223	222	221	220	219	218	217	216	215	214	213	212	211	210	209	208	207	206	205	204	203	202	201	199	267	268	269	15	14	13	12	11	10	9	171
87	115	114	113	112	111	110	109	108	107	106	105	104	103	102	101	100	99	6	7	8	9	10	11	12	13	14	15	269	268	267	199	201	202	203	204	205	346
86	115	114	113	112	111	110	109	108	107	106	105	104	103	102	101	100	99	6	7	8	9	10	11	12	13	14	15	269	268	267	199	201	202	203	204	205	346
199	267	268	269	15	14	13	12	11	10	9	8	7	6	99	100	101	102	103	104	105	106	107	108	109	110	111	112	113	114	115	86	85	84	83	82	81	80
100	99	6	7	8	9	10	11	12	13	14	15	269	268	267	199	201	202	203	204	205	206	207	208	209	210	211	212	213	214	215	216	217	218	219	220	221
205	204	203	202	201	199	267	268	269	15	14	13	12	11	10	9	8	7	6	99	100	101	102	103	104	105	106	107	108	109	110	111	112	113	114	115	87
205	204	203	202	201	199	267	268	269	15	14	13	12	11	10	9	8	7	6	99	100	101	102	103	104	105	106	107	108	109	110	111	112	113	114	115	86
99	6	7	8	9	10	11	12	13	14	15	269	268	267	199	201	202	203	204	205	206	207	208	209	210	211	212	213	214	215	216	217	218	219	220	221
8	9	10	11	12	13	14	15	269	268	267	199	201	202	203	204	205	206	207	208	209	210	211	212	213	214	215	216	217	218	219	220	221
199	267	268	269	15	14	13	12	11	10	9	8	7	6	99	100	101	102	103	104	105	106	107	108	109	110	111	112	113	114	115	87
199	267	268	269	15	14	13	12	11	10	9	8	7	6	99	100	101	102	103	104	105	106	107	108	109	110	111	112	113	114	115	86
230	229	224	223	222	221	220	219	218	217	216	215	214	213	212	211	210	209	208	207	206	205	204	203	202	201	199
230	229	224	223	222	221	220	219	218	217	216	215	214	213	212	211	210	209	208	207	206	205	204	203	202	201	200
230	229	224	223	222	221	220	219	218	217	216	215	214	213	212	211	210	209	208	207	206	205	56
100	99	6	7	8	9	10	11	12	13	14	15	269	268	267	199	201	202	203	204	205	346
230	229	224	223	222	221	220	219	218	217	216	215	214	213	212	211	210	209	208	207	206	346
230	229	224	223	222	221	220	219	218	217	216	215	214	213	212	211	210	209	208	207	206	205
199	201	202	203	204	205	206	207	208	209	210	211	212	213	214	215	216	217	218	219	220	221
99	6	7	8	9	10	11	12	13	14	15	269	268	267	199	201	202	203	204	205	346
205	204	203	202	201	199	267	268	269	15	14	13	12	11	10	9	8	7	6	99	100
205	204	203	202	201	199	267	268	269	15	14	13	12	11	10	9	8	7	6	99
8	9	10	11	12	13	14	15	269	268	267	199	201	202	203	204	205	346
205	204	203	202	201	199	267	268	269	15	14	13	12	11	10	9	8
199	267	268	269	15	14	13	12	11	10	9	8	7	6	99	100
199	267	268	269	15	14	13	12	11	10	9	8	7	6	99
199	267	268	269	15	14	13	12	11	10	9	8
[truncated: 18 more columns]

## Sheet: 4
76	77	78	79	80	81	82	83	84	85	86	115	114	113	112	111	110	109	108	107	106	105	104	103	102	101	100	99	6	7	8	9	10	11	12	13	14	15	269	268	267	199	201	202	203	204	56	57	58	59
300	299	298	297	296	295	294	293	292	291	290	289	64	63	62	61	60	59	58	57	56	204	203	202	201	199	267	268	269	15	14	13	12	11	10	9	8	7	6	99	100	101	102	103	104	105	106	107	108	109
300	299	298	297	296	295	294	293	292	291	290	289	64	63	62	61	60	59	58	57	56	204	203	202	201	199	267	268	269	15	14	13	12	11	10	9	8	7	6	99	100	101	102	103	104	105	106	107	108	109
300	299	298	297	296	295	294	293	292	291	290	289	64	63	62	61	60	59	58	57	56	204	203	202	201	199	267	268	269	15	14	13	12	11	10	9	8	7	6	99	100	101	102	103	104	105	106	107	108	109
300	299	298	297	296	295	294	293	292	291	290	289	64	63	62	61	60	59	58	57	56	204	203	202	201	199	267	268	269	15	14	13	12	11	10	9	8	7	6	99	100	101	102	103	104	105	106	107	108	109
76	77	78	79	80	81	82	83	84	85	86	115	114	113	112	111	110	109	108	107	106	105	104	103	102	101	100	99	6	7	8	9	10	11	12	13	14	15	269	268	267	199	201	202	203	204	56	57	58	59
244	80	81	82	83	84	85	86	115	114	113	112	111	110	109	108	107	106	105	104	103	102	101	100	99	6	7	8	9	10	11	12	13	14	15	269	268	267	199	201	202	203	204	56	57	58	59	60	61
80	81	82	83	84	85	86	115	114	113	112	111	110	109	108	107	106	105	104	103	102	101	100	99	6	7	8	9	10	11	12	13	14	15	269	268	267	199	201	202	203	204	56	57	58	59	60	61
76	77	78	79	80	81	82	83	84	85	86	115	114	113	112	111	110	109	108	107	106	105	104	103	102	101	100	99	6	7	8	9	10	11	12	13	14	15	269	268	267	199	201	202	203	204	56
56	204	203	202	201	199	267	268	269	15	14	13	12	11	10	9	8	7	6	99	100	101	102	103	104	105	106	107	108	109	110	111	112	113	114	115	86	85	84	83	82	81	80	244
56	204	203	202	201	199	267	268	269	15	14	13	12	11	10	9	8	7	6	99	100	101	102	103	104	105	106	107	108	109	110	111	112	113	114	115	86	85	84	83	82	81	80
87	115	114	113	112	111	110	109	108	107	106	105	104	103	102	101	100	99	6	7	8	9	10	11	12	13	14	15	269	268	267	199	201	202	203	204	56	57	58	59	60	61
86	115	114	113	112	111	110	109	108	107	106	105	104	103	102	101	100	99	6	7	8	9	10	11	12	13	14	15	269	268	267	199	201	202	203	204	56	57	58	59	60	61
300	299	298	297	296	295	294	293	292	291	290	289	64	63	62	61	60	59	58	57	56	204	203	202	201	199	267	268	269	15	14	13	12	11	10	9	8	7	6	99	100
300	299	298	297	296	295	294	293	292	291	290	289	64	63	62	61	60	59	58	57	56	204	203	202	201	199	267	268	269	15	14	13	12	11	10	9	8	7	6	99
87	115	114	113	112	111	110	109	108	107	106	105	104	103	102	101	100	99	6	7	8	9	10	11	12	13	14	15	269	268	267	199	201	202	203	204	56
86	115	114	113	112	111	110	109	108	107	106	105	104	103	102	101	100	99	6	7	8	9	10	11	12	13	14	15	269	268	267	199	201	202	203	204	56
8	9	10	11	12	13	14	15	269	268	267	199	201	202	203	204	56	57	58	59	60	61	62	63	64	289	290	291	292	293	294	295	296	297	298	299	300
100	99	6	7	8	9	10	11	12	13	14	15	269	268	267	199	201	202	203	204	56	57	58	59	60	61
199	201	202	203	204	56	57	58	59	60	61	62	63	64	289	290	291	292	293	294	295	296	297	298	299	300
99	6	7	8	9	10	11	12	13	14	15	269	268	267	199	201	202	203	204	56	57	58	59	60	61
8	9	10	11	12	13	14	15	269	268	267	199	201	202	203	204	56	57	58	59	60	61
100	99	6	7	8	9	10	11	12	13	14	15	269	268	267	199	201	202	203	204	56
300	299	298	297	296	295	294	293	292	291	290	289	64	63	62	61	60	59	58	57	56
99	6	7	8	9	10	11	12	13	14	15	269	268	267	199	201	202	203	204	56
8	9	10	11	12	13	14	15	269	268	267	199	201	202	203	204	56
300	299	298	297	296	295	294	293	292	291	290	289	64	63	62	61
199	201	202	203	204	56	57	58	59	60	61
[truncated: 17 more columns]

## Sheet: 5
76	77	78	79	80	81	82	83	84	85	86	115	114	113	112	111	110	109	108	107	106	105	104	103	102	101	100	99	6	7	8	9	10	11	12	13	14	15	269	268	267	199	201	202	203	204	56	57	58	59
75	74	73	72	71	70	69	68	67	66	65	64	63	62	61	60	59	58	57	56	204	203	202	201	199	267	268	269	15	14	13	12	11	10	9	8	7	6	99	100	101	102	103	104	105	106	107	108	109	110
75	74	73	72	71	70	69	68	67	66	65	64	63	62	61	60	59	58	57	56	204	203	202	201	199	267	268	269	15	14	13	12	11	10	9	8	7	6	99	100	101	102	103	104	105	106	107	108	109	110
71	70	69	68	67	66	65	64	63	62	61	60	59	58	57	56	204	203	202	201	199	267	268	269	15	14	13	12	11	10	9	8	7	6	99	100	101	102	103	104	105	106	107	108	109	110	111	112	113	114
71	70	69	68	67	66	65	64	63	62	61	60	59	58	57	56	204	203	202	201	199	267	268	269	15	14	13	12	11	10	9	8	7	6	99	100	101	102	103	104	105	106	107	108	109	110	111	112	113	114
71	70	69	68	67	66	65	64	63	62	61	60	59	58	57	56	204	203	202	201	199	267	268	269	15	14	13	12	11	10	9	8	7	6	99	100	101	102	103	104	105	106	107	108	109	110	111	112	113	114
75	74	73	72	71	70	69	68	67	66	65	64	63	62	61	60	59	58	57	56	204	203	202	201	199	267	268	269	15	14	13	12	11	10	9	8	7	6	99	100	101	102	103	104	105	106	107	108	109	110
75	74	73	72	71	70	69	68	67	66	65	64	63	62	61	60	59	58	57	56	204	203	202	201	199	267	268	269	15	14	13	12	11	10	9	8	7	6	99	100	101	102	103	104	105	106	107	108	109	110
71	70	69	68	67	66	65	64	63	62	61	60	59	58	57	56	204	203	202	201	199	267	268	269	15	14	13	12	11	10	9	8	7	6	99	100	101	102	103	104	105	106	107	108	109	110	111	112	113	114
71	70	69	68	67	66	65	64	63	62	61	60	59	58	57	56	204	203	202	201	199	267	268	269	15	14	13	12	11	10	9	8	7	6	99	100	101	102	103	104	105	106	107	108	109	110	111	112	113	114
75	74	73	72	71	70	69	68	67	66	65	64	63	62	61	60	59	58	57	56	204	203	202	201	199	267	268	269	15	14	13	12	11	10	9	8	7	6	99	100
75	74	73	72	71	70	69	68	67	66	65	64	63	62	61	60	59	58	57	56	204	203	202	201	199	267	268	269	15	14	13	12	11	10	9	8	7	6	99
8	9	10	11	12	13	14	15	269	268	267	199	201	202	203	204	56	57	58	59	60	61	62	63	64	65	66	67	68	69	70	71	72	73	74	75
71	70	69	68	67	66	65	64	63	62	61	60	59	58	57	56	204	203	202	201	199	267	268	269	15	14	13	12	11	10	9	8	7	6	99	100
71	70	69	68	67	66	65	64	63	62	61	60	59	58	57	56	204	203	202	201	199	267	268	269	15	14	13	12	11	10	9	8	7	6	99
71	70	69	68	67	66	65	64	63	62	61	60	59	58	57	56	204	203	202	201	199	267	268	269	15	14	13	12	11	10	9	8
199	201	202	203	204	56	57	58	59	60	61	62	63	64	65	66	67	68	69	70	71	72	73	74	75
71	70	69	68	67	66	65	64	63	62	61	60	59	58	57	56	204	203	202	201	199
75	74	73	72	71	70	69	68	67	66	65	64	63	62	61	60	59	58	57	56
75	74	73	72	71	70	69	68	67	66	65	64	63	62	61
[truncated: 16 more columns]

## Sheet: 6
71	72	73	74	75	170	169	168	167	166	165	164	163	162	161	160	159	158	157	156	155	153	152	151	150	149	148	147	145	144	143	142	141	140	139	138	137	136	135	134	133	132	131	130	129	128	127	126	125	123
71	72	73	74	75	170	169	168	167	166	165	164	163	162	161	160	159	158	157	156	155	153	152	151	150	149	148	147	145	144	143	142	141	140	139	138	137	136	135	134	133	132	131	130	129	128	127	126	125	123
232	233	25	234	235	236	237	238	239	240	35	116	118	120	122	123	125	126	127	128	129	130	131	132	133	134	135	136	137	138	139	140	141	142	143	144	145	147	148	149	150	151	152	153	155	156	157	158	159	160
25	234	235	236	237	238	239	240	35	116	118	120	122	123	125	126	127	128	129	130	131	132	133	134	135	136	137	138	139	140	141	142	143	144	145	147	148	149	150	151	152	153	155	156	157	158	159	160	161	162
71	72	73	74	75	170	169	168	167	166	165	164	163	162	161	160	159	158	157	156	155	153	152	151	150	149	148	147	145	144	143	142	141	140	139	138	137	136	135	134	133	132	131	130	129	128	127	126	125	123
71	72	73	74	75	170	169	168	167	166	165	164	163	162	161	160	159	158	157	156	155	153	152	151	150	149	148	147	145	144	143	142	141	140	139	138	137	136	135	134	133	132	131	130	129	128	127	126	125	123
241	35	116	118	120	122	123	125	126	127	128	129	130	131	132	133	134	135	136	137	138	139	140	141	142	143	144	145	147	148	149	150	151	152	153	155	156	157	158	159	160	161	162	163	164	165	166	167	168	169
35	116	118	120	122	123	125	126	127	128	129	130	131	132	133	134	135	136	137	138	139	140	141	142	143	144	145	147	148	149	150	151	152	153	155	156	157	158	159	160	161	162	163	164	165	166	167	168	169	170
154	153	152	151	150	149	148	147	145	144	143	142	141	140	139	138	137	136	135	134	133	132	131	130	129	128	127	126	125	123	122	120	118	116	35	240	239	238	237	236	235	234	25	233	232
153	152	151	150	149	148	147	145	144	143	142	141	140	139	138	137	136	135	134	133	132	131	130	129	128	127	126	125	123	122	120	118	116	35	240	239	238	237	236	235	234	25	233	232
154	153	152	151	150	149	148	147	145	144	143	142	141	140	139	138	137	136	135	134	133	132	131	130	129	128	127	126	125	123	122	120	118	116	35	240	239	238	237	236	235	234	25
153	152	151	150	149	148	147	145	144	143	142	141	140	139	138	137	136	135	134	133	132	131	130	129	128	127	126	125	123	122	120	118	116	35	240	239	238	237	236	235	234	25
146	145	144	143	142	141	140	139	138	137	136	135	134	133	132	131	130	129	128	127	126	125	123	122	120	118	116	35	240	239	238	237	236	235	234	25	233	232
147	145	144	143	142	141	140	139	138	137	136	135	134	133	132	131	130	129	128	127	126	125	123	122	120	118	116	35	240	239	238	237	236	235	234	25	233	232
146	145	144	143	142	141	140	139	138	137	136	135	134	133	132	131	130	129	128	127	126	125	123	122	120	118	116	35	240	239	238	237	236	235	234	25
147	145	144	143	142	141	140	139	138	137	136	135	134	133	132	131	130	129	128	127	126	125	123	122	120	118	116	35	240	239	238	237	236	235	234	25
146	147	148	149	150	151	152	153	155	156	157	158	159	160	161	162	163	164	165	166	167	168	169	170	75	74	73	72	71
147	148	149	150	151	152	153	155	156	157	158	159	160	161	162	163	164	165	166	167	168	169	170	75	74	73	72	71
146	147	148	149	150	151	152	153	155	156	157	158	159	160	161	162	163	164	165	166	167	168	169	170	75
147	148	149	150	151	152	153	155	156	157	158	159	160	161	162	163	164	165	166	167	168	169	170	75
71	72	73	74	75	170	169	168	167	166	165	164	163	162	161	160	159	158	157	156	155	153
[truncated: 15 more columns]

## Sheet: 7
180	179	178	177	176	175	174	173	172	171	9	10	11	12	13	14	15	16	17	18	26	27	28	29	30	31	32	33	34	35	116	118	120	122	123	125	126	127	128	129	130	131	132	133	134	135	136	137	138	139
180	179	178	177	176	175	174	173	172	171	9	10	11	12	13	14	15	16	17	18	26	27	28	29	30	31	32	33	34	35	116	118	120	122	123	125	126	127	128	129	130	131	132	133	134	135	136	137	138	139
179	178	177	176	175	174	173	172	171	9	10	11	12	13	14	15	16	17	18	26	27	28	29	30	31	32	33	34	35	116	118	120	122	123	125	126	127	128	129	130	131	132	133	134	135	136	137	138	139	140
179	178	177	176	175	174	173	172	171	9	10	11	12	13	14	15	16	17	18	26	27	28	29	30	31	32	33	34	35	116	118	120	122	123	125	126	127	128	129	130	131	132	133	134	135	136	137	138	139	140
146	145	144	143	142	141	140	139	138	137	136	135	134	133	132	131	130	129	128	127	126	125	123	122	120	118	116	35	34	33	32	31	30	29	28	27	26	18	17	16	15	14	13	12	11	10	9	171	172	173
147	145	144	143	142	141	140	139	138	137	136	135	134	133	132	131	130	129	128	127	126	125	123	122	120	118	116	35	34	33	32	31	30	29	28	27	26	18	17	16	15	14	13	12	11	10	9	171	172	173
146	145	144	143	142	141	140	139	138	137	136	135	134	133	132	131	130	129	128	127	126	125	123	122	120	118	116	35	34	33	32	31	30	29	28	27	26	18	17	16	15	14	13	12	11	10	9	171	172	173
147	145	144	143	142	141	140	139	138	137	136	135	134	133	132	131	130	129	128	127	126	125	123	122	120	118	116	35	34	33	32	31	30	29	28	27	26	18	17	16	15	14	13	12	11	10	9	171	172	173
171	9	10	11	12	13	14	15	16	17	18	26	27	28	29	30	31	32	33	34	35	116	118	120	122	123	125	126	127	128	129	130	131	132	133	134	135	136	137	138	139	140	141	142	143	144	145	147	148	149
171	9	10	11	12	13	14	15	16	17	18	26	27	28	29	30	31	32	33	34	35	116	118	120	122	123	125	126	127	128	129	130	131	132	133	134	135	136	137	138	139	140	141	142	143	144	145	147	148	149
146	145	144	143	142	141	140	139	138	137	136	135	134	133	132	131	130	129	128	127	126	125	123	122	120	118	116	35	34	33	32	31	30	29	28	27	26	18	17	16	15	14	13	12	11	10	9	171
147	145	144	143	142	141	140	139	138	137	136	135	134	133	132	131	130	129	128	127	126	125	123	122	120	118	116	35	34	33	32	31	30	29	28	27	26	18	17	16	15	14	13	12	11	10	9	171
35	34	33	32	31	30	29	28	27	26	18	17	16	15	14	13	12	11	10	9	171	172	173	174	175	176	177	178	179	180
241	34	33	32	31	30	29	28	27	26	18	17	16	15	14	13	12	11	10	9	171	172	173	174	175	176	177	178	179	180
35	34	33	32	31	30	29	28	27	26	18	17	16	15	14	13	12	11	10	9	171	172	173	174	175	176	177	178	179
241	34	33	32	31	30	29	28	27	26	18	17	16	15	14	13	12	11	10	9	171	172	173	174	175	176	177	178	179
35	34	33	32	31	30	29	28	27	26	18	17	16	15	14	13	12	11	10	9	171
241	34	33	32	31	30	29	28	27	26	18	17	16	15	14	13	12	11	10	9	171
18	17	16	15	14	13	12	11	10	9	171	172	173	174	175	176	177	178	179	180
18	17	16	15	14	13	12	11	10	9	171	172	173	174	175	176	177	178	179
[truncated: 14 more columns]

## Sheet: 8
76	77	78	79	80	81	82	83	84	85	86	115	114	113	112	111	110	109	108	107	106	105	104	103	102	101	100	99	6	7	8	9	10	11	12	13	14	15	16	17	18	26	27	28	29	30	31	32	33	34
270	326	325	324	322	321	320	319	318	317	316	314	313	35	34	33	32	31	30	29	28	27	26	18	17	16	15	14	13	12	11	10	9	8	7	6	99	100	101	102	103	104	105	106	107	108	109	110	111	112
270	326	325	324	322	321	320	319	318	317	316	314	313	35	34	33	32	31	30	29	28	27	26	18	17	16	15	14	13	12	11	10	9	8	7	6	99	100	101	102	103	104	105	106	107	108	109	110	111	112
270	326	325	324	322	321	320	319	318	317	316	314	313	35	34	33	32	31	30	29	28	27	26	18	17	16	15	14	13	12	11	10	9	8	7	6	99	100	101	102	103	104	105	106	107	108	109	110	111	112
270	326	325	324	322	321	320	319	318	317	316	314	313	35	34	33	32	31	30	29	28	27	26	18	17	16	15	14	13	12	11	10	9	8	7	6	99	100	101	102	103	104	105	106	107	108	109	110	111	112
270	326	325	324	322	321	320	319	318	317	316	314	313	35	34	33	32	31	30	29	28	27	26	18	17	16	15	14	13	12	11	10	9	8	7	6	99	100
270	326	325	324	322	321	320	319	318	317	316	314	313	35	34	33	32	31	30	29	28	27	26	18	17	16	15	14	13	12	11	10	9	8	7	6	99
8	9	10	11	12	13	14	15	16	17	18	26	27	28	29	30	31	32	33	34	35	313	314	316	317	318	319	320	321	322	324	325	326	270
270	326	325	324	322	321	320	319	318	317	316	314	313	35	34	33	32	31	30	29	28	27	26	18
[truncated: 14 more columns]

## Sheet: 9
76	77	78	79	80	81	82	83	84	85	86	115	114	113	112	111	110	109	108	107	106	105	104	103	102	101	100	99	6	7	8	9	10	11	12	13	14	15	269	268	267	199	201	202	203	204	56	55	54	53
192	191	190	189	188	187	186	185	184	49	50	51	52	53	54	55	56	204	203	202	201	199	267	268	269	15	14	13	12	11	10	9	8	7	6	99	100	101	102	103	104	105	106	107	108	109	110	111	112	113
192	191	190	189	188	187	186	185	184	49	50	51	52	53	54	55	56	204	203	202	201	199	267	268	269	15	14	13	12	11	10	9	8	7	6	99	100	101	102	103	104	105	106	107	108	109	110	111	112	113
76	77	78	79	80	81	82	83	84	85	86	115	114	113	112	111	110	109	108	107	106	105	104	103	102	101	100	99	6	7	8	9	10	11	12	13	14	15	269	268	267	199	201	202	203	204	56	55	54	53
76	77	78	79	80	81	82	83	84	85	86	115	114	113	112	111	110	109	108	107	106	105	104	103	102	101	100	99	6	7	8	9	10	11	12	13	14	15	269	268	267	199	201	202	203	204	56	55	54	53
87	115	114	113	112	111	110	109	108	107	106	105	104	103	102	101	100	99	6	7	8	9	10	11	12	13	14	15	269	268	267	199	201	202	203	204	56	55	54	53	52	51	50	49	184	185	186	187	188	189
86	115	114	113	112	111	110	109	108	107	106	105	104	103	102	101	100	99	6	7	8	9	10	11	12	13	14	15	269	268	267	199	201	202	203	204	56	55	54	53	52	51	50	49	184	185	186	187	188	189
244	80	81	82	83	84	85	86	115	114	113	112	111	110	109	108	107	106	105	104	103	102	101	100	99	6	7	8	9	10	11	12	13	14	15	269	268	267	199	201	202	203	204	56	55	54	53	52	51	50
80	81	82	83	84	85	86	115	114	113	112	111	110	109	108	107	106	105	104	103	102	101	100	99	6	7	8	9	10	11	12	13	14	15	269	268	267	199	201	202	203	204	56	55	54	53	52	51	50	49
244	80	81	82	83	84	85	86	115	114	113	112	111	110	109	108	107	106	105	104	103	102	101	100	99	6	7	8	9	10	11	12	13	14	15	269	268	267	199	201	202	203	204	56	55	54	53	52	51	50
80	81	82	83	84	85	86	115	114	113	112	111	110	109	108	107	106	105	104	103	102	101	100	99	6	7	8	9	10	11	12	13	14	15	269	268	267	199	201	202	203	204	56	55	54	53	52	51	50	49
87	115	114	113	112	111	110	109	108	107	106	105	104	103	102	101	100	99	6	7	8	9	10	11	12	13	14	15	269	268	267	199	201	202	203	204	56	55	54	53	52	51	50	49	184
86	115	114	113	112	111	110	109	108	107	106	105	104	103	102	101	100	99	6	7	8	9	10	11	12	13	14	15	269	268	267	199	201	202	203	204	56	55	54	53	52	51	50	49	184
87	115	114	113	112	111	110	109	108	107	106	105	104	103	102	101	100	99	6	7	8	9	10	11	12	13	14	15	269	268	267	199	201	202	203	204	56	55	54	53	52	51	50	49
86	115	114	113	112	111	110	109	108	107	106	105	104	103	102	101	100	99	6	7	8	9	10	11	12	13	14	15	269	268	267	199	201	202	203	204	56	55	54	53	52	51	50	49
199	201	202	203	204	56	55	54	53	52	51	50	49	184	185	186	187	188	189	190	191	192
205	55	54	53	52	51	50	49	184	185	186	187	188	189	190	191	192
56	55	54	53	52	51	50	49	184	185	186	187	188	189	190	191	192
199	201	202	203	204	56	55	54	53	52	51	50	49	184
199	201	202	203	204	56	55	54	53	52	51	50	49
[truncated: 13 more columns]

[truncated: 42 more sheets: 10, 11, 12, 13, 14, 15, 16, 17, 18, 19, 20, 21, 22, 23, 24, 25, 26, 27, 28, 29 …]
