# Supplementary material for: Circuity analyses of HSR network and high-speed train paths in China
Source: PLoS One. 2017 Sep 25;12(9):e0176005. doi: 10.1371/journal.pone.0176005 (PMC5612466; doi:10.1371/journal.pone.0176005)
Supplement: S3 Table — (XLSX) [file pone.0176005.s005.xlsx]

## Sheet: data
index of nodes (origins)	index of nodes (destinations)	circuity
1	4	1.19897
1	5	1.12171
1	6	1.16694
1	7	1.13226
1	8	1.12155
1	9	1.11139
1	10	1.09912
1	11	1.094
1	12	1.09023
1	13	1.09559
1	14	1.09133
1	15	1.08179
1	16	1.09378
1	17	1.10358
1	18	1.12721
1	19	1.20495
1	20	1.21169
1	21	1.21407
1	22	1.2191
1	23	1.21644
1	24	1.22552
1	25	1.23824
1	26	1.13317
1	27	1.13235
1	28	1.13051
1	29	1.13327
1	30	1.13572
1	31	1.14846
1	32	1.14634
1	33	1.14328
1	34	1.13962
1	35	1.13918
1	37	1.05384
1	38	1.03926
1	39	1.02598
1	40	1.037
1	41	1.03451
1	42	1.04325
1	43	1.10164
1	44	1.14785
1	45	1.14045
1	46	1.12525
1	47	1.11776
1	48	1.13005
1	49	1.12126
1	50	1.1379
1	51	1.15006
1	52	1.14267
1	53	1.15096
1	54	1.1618
1	55	1.16622
1	56	1.17089
1	57	1.16364
1	58	1.17611
1	59	1.19535
1	60	1.18597
1	61	1.18442
1	62	1.18897
1	63	1.19371
1	64	1.18926
1	65	1.18581
1	66	1.19472
1	67	1.21335
1	68	1.21611
1	69	1.21117
1	70	1.20853
1	71	1.20682
1	72	1.21644
1	73	1.22753
1	74	1.23935
1	75	1.23938
1	76	1.10529
1	77	1.10649
1	78	1.09592
1	79	1.09117
1	80	1.08203
1	81	1.06847
1	82	1.05783
1	83	1.05186
1	84	1.04356
1	85	1.02261
1	86	0.991248
1	87	0.997708
1	88	1.07078
1	89	1.0642
1	90	1.04191
1	91	1.13517
1	92	1.22626
1	93	1.32751
1	94	1.53966
1	95	1.61072
1	96	1.73681
1	97	1.75546
1	98	0.997527
1	99	3.01355
1	100	2.94615
1	101	2.6822
1	102	2.61912
1	103	2.75611
1	104	2.176
1	105	1.36188
1	106	0.767312
1	107	0.803942
1	108	0.817854
1	109	0.829313
1	110	0.883619
1	111	0.936124
1	112	0.956145
1	113	0.970666
1	114	0.97678
1	115	0.978405
1	116	1.14719
1	118	1.15959
1	120	1.18142
1	122	1.18584
1	123	1.18574
1	125	1.19559
1	126	1.19509
1	127	1.19579
1	128	1.20008
1	129	1.19749
1	130	1.19499
1	131	1.20364
1	132	1.21095
1	133	1.21669
1	134	1.23157
1	135	1.23714
1	136	1.23483
1	137	1.23432
1	138	1.23985
1	139	1.24706
1	140	1.2451
1	141	1.25161
1	142	1.27152
1	143	1.27623
1	144	1.2726
1	145	1.26989
1	146	1.29179
1	147	1.27427
1	148	1.26968
1	149	1.27489
1	150	1.27628
1	151	1.29037
1	152	1.29106
1	153	1.30737
1	154	1.31112
1	155	1.31393
1	156	1.31891
1	157	1.3151
1	158	1.31655
1	159	1.32543
1	160	1.33074
1	161	1.33945
1	162	1.34084
1	163	1.34632
1	164	1.3465
1	165	1.35236
1	166	1.34309
1	167	1.32471
1	168	1.3074
1	169	1.28425
1	170	1.26713
1	171	1.174
1	172	1.2979
1	173	1.43195
1	174	1.47439
1	175	1.48287
1	176	1.49303
1	177	1.47893
1	178	1.50366
1	179	1.48866
1	180	1.49987
1	181	1.17788
1	182	1.25444
1	183	1.26487
1	184	1.13415
1	185	1.18588
1	186	1.21125
1	187	1.26119
1	188	1.29346
1	189	1.29608
1	190	1.33444
1	191	1.20151
1	192	1.20787
1	193	1.21254
1	194	1.2147
1	195	1.22131
1	196	1.23076
1	197	1.2142
1	198	1.11093
1	199	1.09468
1	200	1.12843
1	201	1.17735
1	202	1.21983
1	203	1.26066
1	204	1.26829
1	205	1.17314
1	206	1.19791
1	207	1.20997
1	208	1.2296
1	209	1.23797
1	210	1.27478
1	211	1.3106
1	212	1.35497
1	213	1.40572
1	214	1.41624
1	215	1.4081
1	216	1.42015
1	217	1.41494
1	218	1.41709
1	219	1.41758
1	220	1.43393
1	221	1.40819
1	222	1.37808
1	223	1.34317
1	224	1.31358
1	225	1.67132
1	226	1.58266
1	227	1.51439
1	228	1.4157
1	229	1.28191
1	230	1.14488
1	231	1.30244
1	232	1.23886
1	233	1.23799
1	234	1.24595
1	235	1.25683
1	236	1.25483
1	237	1.23281
1	238	1.19774
1	239	1.1734
1	240	1.15994
1	241	1.13751
1	244	1.08282
1	245	1.08115
1	246	1.08096
1	247	1.09995
1	248	1.23588
1	249	1.23219
1	250	1.22906
1	252	1.23946
1	253	1.2263
1	254	1.21911
1	255	1.21788
1	256	1.2202
1	257	1.22194
1	258	1.22251
1	259	1.22037
1	260	1.22094
1	261	1.21694
1	262	1.2205
1	263	1.2209
1	264	1.26844
1	265	1.2849
1	266	1.29739
1	267	1.09487
1	268	1.10052
1	269	1.10046
1	270	1.23665
1	271	1.23811
1	272	1.24173
1	273	1.24284
1	274	1.2466
1	275	1.24339
1	276	1.23588
1	277	1.23587
1	278	1.23514
1	279	1.23081
1	280	1.22922
1	281	1.25018
1	282	1.25552
1	283	1.25715
1	284	1.26329
1	285	1.28781
1	286	1.44767
1	287	1.3697
1	288	1.35046
1	289	1.21425
1	290	1.21562
1	291	1.21843
1	292	1.22573
1	293	1.22275
1	294	1.22423
1	295	1.22258
1	296	1.2221
1	297	1.21954
1	298	1.2215
1	299	1.21558
1	300	1.21596
1	301	1.22635
1	302	1.22701
1	303	1.21964
1	304	1.24646
1	305	1.2456
1	306	0.650418
1	313	1.1377
1	314	1.1414
1	316	1.16557
1	317	1.2031
1	318	1.22272
1	319	1.23401
1	320	1.2554
1	321	1.26814
1	322	1.31096
1	324	1.31193
1	325	1.2745
1	326	1.25246
1	327	1.25501
1	328	1.25288
1	329	1.2717
1	330	1.22949
1	331	1.20791
1	332	1.18402
1	333	1.19857
1	334	1.20778
1	335	1.22407
1	336	1.24909
1	337	1.26617
1	338	1.28225
1	339	1.28852
1	340	1.30033
1	346	1.18213
1	353	1.28955
1	354	1.2854
1	355	1.27421
1	356	1.25905
1	357	1.24885
1	358	1.24689
1	359	1.24842
1	360	1.23775
1	361	1.23056
1	362	1.22451
1	363	1.22382
1	364	1.21934
1	365	1.2094
1	366	1.21691
1	367	1.2115
1	432	1.3362
1	433	1.37442
1	434	1.3695
1	435	1.34354
1	436	1.33913
1	443	1.46989
1	444	1.45814
2	4	1.10803
2	5	1.08221
2	6	1.16231
2	7	1.13543
2	8	1.12115
2	9	1.11069
2	10	1.09879
2	11	1.09335
2	12	1.08963
2	13	1.09524
2	14	1.09128
2	15	1.08162
2	16	1.09313
2	17	1.10245
2	18	1.12562
2	19	1.20242
2	20	1.20898
2	21	1.21118
2	22	1.21594
2	23	1.21326
2	24	1.22213
2	25	1.23467
2	26	1.13148
2	27	1.13062
2	28	1.12875
2	29	1.13139
2	30	1.13372
2	31	1.1462
2	32	1.1441
2	33	1.14111
2	34	1.13758
2	35	1.13715
2	37	1.15889
2	38	1.11204
2	39	1.06898
2	40	1.07116
2	41	1.06359
2	42	1.06878
2	43	1.12318
2	44	1.1645
2	45	1.15381
2	46	1.13609
2	47	1.1275
2	48	1.13933
2	49	1.12936
2	50	1.14453
2	51	1.15591
2	52	1.14775
2	53	1.15545
2	54	1.16592
2	55	1.16989
2	56	1.17383
2	57	1.16634
2	58	1.17907
2	59	1.19863
2	60	1.18899
2	61	1.18725
2	62	1.19168
2	63	1.19638
2	64	1.19185
2	65	1.18822
2	66	1.19691
2	67	1.21518
2	68	1.21789
2	69	1.21294
2	70	1.21023
2	71	1.20843
2	72	1.21799
2	73	1.22904
2	74	1.24078
2	75	1.24077
2	76	1.09746
2	77	1.0983
2	78	1.08729
2	79	1.08195
2	80	1.07185
2	81	1.05766
2	82	1.04637
2	83	1.0396
2	84	1.0309
2	85	1.00944
2	86	0.977569
2	87	0.983843
2	88	1.05478
2	89	1.04755
2	90	1.02477
2	91	1.11553
2	92	1.20435
2	93	1.303
2	94	1.51028
2	95	1.58056
2	96	1.70428
2	97	1.72313
2	98	0.97999
2	99	2.87662
2	100	2.81468
2	101	2.56839
2	102	2.50476
2	103	2.61804
2	104	2.05546
2	105	1.30062
2	106	0.741095
2	107	0.777788
2	108	0.792581
2	109	0.804257
2	110	0.860289
2	111	0.914458
2	112	0.936145
2	113	0.953211
2	114	0.960911
2	115	0.963389
2	116	1.14501
2	118	1.15721
2	120	1.17879
2	122	1.18308
2	123	1.183
2	125	1.19299
2	126	1.19265
2	127	1.19351
2	128	1.19792
2	129	1.19538
2	130	1.19296
2	131	1.20172
2	132	1.20915
2	133	1.21499
2	134	1.22993
2	135	1.23558
2	136	1.23333
2	137	1.23289
2	138	1.2385
2	139	1.24587
2	140	1.24393
2	141	1.25058
2	142	1.27063
2	143	1.27544
2	144	1.27185
2	145	1.26918
2	146	1.2912
2	147	1.27367
2	148	1.26912
2	149	1.27445
2	150	1.2759
2	151	1.29022
2	152	1.29097
2	153	1.30745
2	154	1.31119
2	155	1.31408
2	156	1.31915
2	157	1.3154
2	158	1.31693
2	159	1.32591
2	160	1.33128
2	161	1.34012
2	162	1.34157
2	163	1.34714
2	164	1.34738
2	165	1.35333
2	166	1.34415
2	167	1.32586
2	168	1.30864
2	169	1.28556
2	170	1.26846
2	171	1.17286
2	172	1.29267
2	173	1.42184
2	174	1.46155
2	175	1.46892
2	176	1.47817
2	177	1.46452
2	178	1.48851
2	179	1.47443
2	180	1.48613
2	181	1.20687
2	182	1.28023
2	183	1.29042
2	184	1.1425
2	185	1.19542
2	186	1.22124
2	187	1.27228
2	188	1.30521
2	189	1.30736
2	190	1.34623
2	191	1.21197
2	192	1.21801
2	193	1.22259
2	194	1.22449
2	195	1.23104
2	196	1.2405
2	197	1.21308
2	198	1.11089
2	199	1.09483
2	200	1.12863
2	201	1.17853
2	202	1.22169
2	203	1.26357
2	204	1.27149
2	205	1.17624
2	206	1.20139
2	207	1.21369
2	208	1.23362
2	209	1.24213
2	210	1.27953
2	211	1.31584
2	212	1.36077
2	213	1.41225
2	214	1.42296
2	215	1.41467
2	216	1.42687
2	217	1.42157
2	218	1.4237
2	219	1.42419
2	220	1.44072
2	221	1.41471
2	222	1.38471
2	223	1.34982
2	224	1.32029
2	225	1.68047
2	226	1.59115
2	227	1.52258
2	228	1.42314
2	229	1.28846
2	230	1.15072
2	231	1.30905
2	232	1.23516
2	233	1.23431
2	234	1.24258
2	235	1.25358
2	236	1.25177
2	237	1.22996
2	238	1.19522
2	239	1.17111
2	240	1.15777
2	241	1.13552
2	244	1.07275
2	245	1.0714
2	246	1.07131
2	247	1.09041
2	248	1.23225
2	249	1.22866
2	250	1.22561
2	252	1.23608
2	253	1.22311
2	254	1.21602
2	255	1.21483
2	256	1.21716
2	257	1.21891
2	258	1.21951
2	259	1.21746
2	260	1.21807
2	261	1.21431
2	262	1.21786
2	263	1.21829
2	264	1.26622
2	265	1.28285
2	266	1.29548
2	267	1.09508
2	268	1.1008
2	269	1.10075
2	270	1.23807
2	271	1.23958
2	272	1.24327
2	273	1.2444
2	274	1.24813
2	275	1.24484
2	276	1.23722
2	277	1.23684
2	278	1.23593
2	279	1.23159
2	280	1.22984
2	281	1.25064
2	282	1.25582
2	283	1.25728
2	284	1.26327
2	285	1.28743
2	286	1.44826
2	287	1.37009
2	288	1.35082
2	289	1.21711
2	290	1.21852
2	291	1.22139
2	292	1.22876
2	293	1.22573
2	294	1.22724
2	295	1.22557
2	296	1.22509
2	297	1.2225
2	298	1.22444
2	299	1.21839
2	300	1.21873
2	301	1.2289
2	302	1.22956
2	303	1.22215
2	304	1.24887
2	305	1.24799
2	306	0.621904
2	313	1.13592
2	314	1.13983
2	316	1.16432
2	317	1.20214
2	318	1.22196
2	319	1.23343
2	320	1.25507
2	321	1.26802
2	322	1.31127
2	324	1.31251
2	325	1.27535
2	326	1.25356
2	327	1.2567
2	328	1.25476
2	329	1.27386
2	330	1.23186
2	331	1.21039
2	332	1.18684
2	333	1.20159
2	334	1.21096
2	335	1.22747
2	336	1.25273
2	337	1.27005
2	338	1.28634
2	339	1.29269
2	340	1.30466
2	346	1.18515
2	353	1.31491
2	354	1.30875
2	355	1.29633
2	356	1.27959
2	357	1.26849
2	358	1.26559
2	359	1.26565
2	360	1.25349
2	361	1.2456
2	362	1.23857
2	363	1.23715
2	364	1.23188
2	365	1.22122
2	366	1.22862
2	367	1.22276
2	432	1.33903
2	433	1.37726
2	434	1.37228
2	435	1.34609
2	436	1.34162
2	443	1.47733
2	444	1.46558
3	4	1.23489
3	5	1.1373
3	6	1.19002
3	7	1.14975
3	8	1.13335
3	9	1.1213
3	10	1.10766
3	11	1.10146
3	12	1.09722
3	13	1.10208
3	14	1.09732
3	15	1.087
3	16	1.09853
3	17	1.10783
3	18	1.13112
3	19	1.20867
3	20	1.2152
3	21	1.21734
3	22	1.222
3	23	1.2192
3	24	1.22811
3	25	1.24062
3	26	1.13701
3	27	1.1361
3	28	1.13414
3	29	1.13675
3	30	1.13903
3	31	1.15159
3	32	1.14933
3	33	1.14622
3	34	1.14249
3	35	1.14194
3	37	1.16987
3	38	1.12062
3	39	1.072
3	40	1.06962
3	41	1.0612
3	42	1.06674
3	43	1.12346
3	44	1.16683
3	45	1.1567
3	46	1.13903
3	47	1.13021
3	48	1.14155
3	49	1.13144
3	50	1.14695
3	51	1.15847
3	52	1.1503
3	53	1.15806
3	54	1.1686
3	55	1.17254
3	56	1.17646
3	57	1.16878
3	58	1.1813
3	59	1.20053
3	60	1.19081
3	61	1.189
3	62	1.19342
3	63	1.198
3	64	1.19342
3	65	1.18979
3	66	1.19851
3	67	1.21688
3	68	1.21952
3	69	1.21448
3	70	1.21176
3	71	1.20996
3	72	1.21956
3	73	1.23066
3	74	1.24246
3	75	1.24246
3	76	1.09908
3	77	1.10005
3	78	1.08928
3	79	1.08424
3	80	1.07466
3	81	1.06082
3	82	1.04987
3	83	1.04353
3	84	1.03512
3	85	1.01406
3	86	0.982722
3	87	0.98908
3	88	1.0614
3	89	1.0546
3	90	1.03226
3	91	1.12455
3	92	1.21483
3	93	1.31518
3	94	1.52644
3	95	1.59817
3	96	1.72447
3	97	1.74351
3	98	0.987045
3	99	3.03477
3	100	2.96391
3	101	2.68638
3	102	2.61235
3	103	2.73023
3	104	2.12914
3	105	1.33339
3	106	0.75512
3	107	0.791263
3	108	0.805471
3	109	0.816883
3	110	0.871134
3	111	0.923622
3	112	0.944148
3	113	0.959909
3	114	0.967059
3	115	0.969164
3	116	1.14978
3	118	1.16205
3	120	1.18378
3	122	1.18803
3	123	1.18792
3	125	1.19783
3	126	1.19733
3	127	1.19805
3	128	1.20239
3	129	1.19976
3	130	1.19724
3	131	1.20596
3	132	1.21334
3	133	1.21913
3	134	1.2341
3	135	1.23971
3	136	1.23738
3	137	1.23687
3	138	1.24245
3	139	1.24972
3	140	1.24773
3	141	1.25428
3	142	1.27432
3	143	1.27907
3	144	1.2754
3	145	1.27264
3	146	1.29465
3	147	1.27705
3	148	1.27241
3	149	1.27766
3	150	1.27906
3	151	1.29324
3	152	1.29393
3	153	1.31034
3	154	1.31406
3	155	1.31693
3	156	1.32196
3	157	1.3181
3	158	1.31956
3	159	1.32848
3	160	1.33382
3	161	1.34258
3	162	1.34398
3	163	1.34949
3	164	1.34967
3	165	1.35555
3	166	1.34628
3	167	1.3279
3	168	1.31059
3	169	1.28742
3	170	1.27025
3	171	1.18594
3	172	1.30876
3	173	1.4409
3	174	1.48121
3	175	1.48821
3	176	1.49732
3	177	1.48146
3	178	1.50541
3	179	1.49006
3	180	1.50162
3	181	1.19946
3	182	1.27275
3	183	1.28327
3	184	1.14442
3	185	1.19632
3	186	1.22161
3	187	1.27175
3	188	1.30395
3	189	1.30611
3	190	1.34425
3	191	1.20989
3	192	1.21583
3	193	1.22034
3	194	1.2221
3	195	1.22849
3	196	1.2378
3	197	1.21885
3	198	1.11564
3	199	1.09944
3	200	1.13331
3	201	1.18288
3	202	1.22578
3	203	1.26692
3	204	1.27456
3	205	1.17878
3	206	1.20371
3	207	1.21581
3	208	1.23558
3	209	1.24399
3	210	1.28101
3	211	1.3171
3	212	1.36181
3	213	1.41273
3	214	1.42313
3	215	1.41479
3	216	1.42676
3	217	1.42121
3	218	1.42323
3	219	1.42361
3	220	1.44003
3	221	1.41396
3	222	1.38379
3	223	1.34874
3	224	1.31905
3	225	1.67924
3	226	1.58993
3	227	1.52122
3	228	1.42184
3	229	1.28718
3	230	1.14935
3	231	1.30753
3	232	1.24116
3	233	1.24031
3	234	1.24841
3	235	1.25939
3	236	1.25748
3	237	1.23549
3	238	1.20047
3	239	1.17617
3	240	1.16272
3	241	1.14027
3	244	1.07554
3	245	1.07414
3	246	1.07403
3	247	1.09333
3	248	1.23825
3	249	1.23465
3	250	1.23159
3	252	1.24213
3	253	1.22905
3	254	1.2219
3	255	1.22073
3	256	1.22315
3	257	1.22496
3	258	1.22562
3	259	1.22357
3	260	1.22421
3	261	1.22053
3	262	1.22418
3	263	1.22466
3	264	1.27267
3	265	1.2893
3	266	1.30192
3	267	1.09977
3	268	1.10576
3	269	1.10582
3	270	1.24109
3	271	1.24272
3	272	1.24646
3	273	1.24761
3	274	1.25148
3	275	1.24827
3	276	1.24029
3	277	1.23989
3	278	1.23896
3	279	1.23454
3	280	1.23278
3	281	1.25371
3	282	1.25893
3	283	1.2604
3	284	1.26643
3	285	1.29073
3	286	1.45132
3	287	1.37298
3	288	1.35366
3	289	1.21851
3	290	1.21984
3	291	1.22263
3	292	1.22994
3	293	1.22683
3	294	1.22824
3	295	1.22649
3	296	1.22594
3	297	1.22329
3	298	1.22517
3	299	1.21911
3	300	1.21931
3	301	1.22956
3	302	1.23022
3	303	1.22277
3	304	1.24965
3	305	1.24875
3	306	0.637826
3	313	1.1404
3	314	1.14414
3	316	1.16851
3	317	1.20631
3	318	1.22609
3	319	1.23748
3	320	1.25903
3	321	1.27187
3	322	1.31503
3	324	1.31611
3	325	1.27868
3	326	1.25671
3	327	1.25956
3	328	1.25731
3	329	1.27625
3	330	1.23395
3	331	1.21234
3	332	1.18854
3	333	1.20316
3	334	1.21234
3	335	1.22869
3	336	1.25385
3	337	1.27099
3	338	1.28709
3	339	1.29335
3	340	1.30516
3	346	1.18774
3	353	1.3082
3	354	1.30299
3	355	1.29092
3	356	1.27464
3	357	1.26373
3	358	1.26129
3	359	1.26211
3	360	1.2504
3	361	1.24273
3	362	1.23607
3	363	1.23499
3	364	1.23
3	365	1.2195
3	366	1.22654
3	367	1.22048
3	432	1.33992
3	433	1.37828
3	434	1.37336
3	435	1.34729
3	436	1.34287
3	443	1.47626
3	444	1.46446
4	5	1.05533
4	6	1.12178
4	7	1.0838
4	8	1.09416
4	9	1.08813
4	10	1.0778
4	11	1.07549
4	12	1.07266
4	13	1.07977
4	14	1.07621
4	15	1.06826
4	16	1.08274
4	17	1.09472
4	18	1.12084
4	19	1.20406
4	20	1.21144
4	21	1.21419
4	22	1.21979
4	23	1.21704
4	24	1.2267
4	25	1.2401
4	26	1.12734
4	27	1.12663
4	28	1.12494
4	29	1.12814
4	30	1.13107
4	31	1.14485
4	32	1.14281
4	33	1.13966
4	34	1.13589
4	35	1.13558
4	37	2.16135
4	38	2.04451
4	39	1.66949
4	40	1.45441
4	41	1.3683
4	42	1.33811
4	43	1.39159
4	44	1.42001
4	45	1.3864
4	46	1.34195
4	47	1.31485
4	48	1.30683
4	49	1.27967
4	50	1.28467
4	51	1.28968
4	52	1.27255
4	53	1.27433
4	54	1.28165
4	55	1.2795
4	56	1.26754
4	57	1.25307
4	58	1.26285
4	59	1.27687
4	60	1.26302
4	61	1.2577
4	62	1.2605
4	63	1.26177
4	64	1.25536
4	65	1.24998
4	66	1.25679
4	67	1.27329
4	68	1.27369
4	69	1.26673
4	70	1.26316
4	71	1.26035
4	72	1.27015
4	73	1.28174
4	74	1.29383
4	75	1.29359
4	76	1.14937
4	77	1.15277
4	78	1.14587
4	79	1.14567
4	80	1.14432
4	81	1.13662
4	82	1.13176
4	83	1.13273
4	84	1.12899
4	85	1.1152
4	86	1.09363
4	87	1.10099
4	88	1.18856
4	89	1.18934
4	90	1.17602
4	91	1.28423
4	92	1.3886
4	93	1.50553
4	94	1.75731
4	95	1.84541
4	96	2.00109
4	97	2.02213
4	98	1.13256
4	99	4.58576
4	100	4.34268
4	101	3.53439
4	102	3.27002
4	103	3.34463
4	104	3.07149
4	105	1.86122
4	106	1.08845
4	107	1.10022
4	108	1.09661
4	109	1.0992
4	110	1.10499
4	111	1.11833
4	112	1.11549
4	113	1.1048
4	114	1.09878
4	115	1.09327
4	116	1.14423
4	118	1.15739
4	120	1.18036
4	122	1.18511
4	123	1.185
4	125	1.19522
4	126	1.19464
4	127	1.19532
4	128	1.1997
4	129	1.197
4	130	1.1944
4	131	1.20327
4	132	1.21075
4	133	1.21661
4	134	1.23193
4	135	1.23762
4	136	1.23518
4	137	1.2346
4	138	1.24021
4	139	1.24746
4	140	1.24543
4	141	1.25198
4	142	1.27228
4	143	1.27701
4	144	1.2732
4	145	1.27034
4	146	1.29271
4	147	1.27468
4	148	1.26989
4	149	1.27507
4	150	1.27638
4	151	1.2904
4	152	1.291
4	153	1.30739
4	154	1.31128
4	155	1.31398
4	156	1.31889
4	157	1.31482
4	158	1.3161
4	159	1.32495
4	160	1.33022
4	161	1.3388
4	162	1.34006
4	163	1.34546
4	164	1.34545
4	165	1.35116
4	166	1.35805
4	167	1.37435
4	168	1.3649
4	169	1.34063
4	170	1.32265
4	171	1.15614
4	172	1.30686
4	173	1.46651
4	174	1.5146
4	175	1.52178
4	176	1.5312
4	177	1.50854
4	178	1.53356
4	179	1.51435
4	180	1.52709
4	181	1.37489
4	182	1.40602
4	183	1.41865
4	184	1.29042
4	185	1.32751
4	186	1.34368
4	187	1.38296
4	188	1.40525
4	189	1.40248
4	190	1.4296
4	191	1.2867
4	192	1.28683
4	193	1.2887
4	194	1.28498
4	195	1.28777
4	196	1.29409
4	197	1.21163
4	198	1.1006
4	199	1.08296
4	200	1.11854
4	201	1.16753
4	202	1.21031
4	203	1.24989
4	204	1.25683
4	205	1.26713
4	206	1.28968
4	207	1.29918
4	208	1.3176
4	209	1.32478
4	210	1.35808
4	211	1.39276
4	212	1.4366
4	213	1.48149
4	214	1.48754
4	215	1.47699
4	216	1.48567
4	217	1.47483
4	218	1.47461
4	219	1.47288
4	220	1.48857
4	221	1.46595
4	222	1.43463
4	223	1.39773
4	224	1.36657
4	225	1.73961
4	226	1.64704
4	227	1.57503
4	228	1.47248
4	229	1.33346
4	230	1.19063
4	231	1.34927
4	232	1.2408
4	233	1.23988
4	234	1.2481
4	235	1.25943
4	236	1.25723
4	237	1.23405
4	238	1.19715
4	239	1.17154
4	240	1.15737
4	241	1.13382
4	244	1.1445
4	245	1.14119
4	246	1.14049
4	247	1.15932
4	248	1.23765
4	249	1.23375
4	250	1.23045
4	252	1.24132
4	253	1.22742
4	254	1.2198
4	255	1.21847
4	256	1.22087
4	257	1.22267
4	258	1.22323
4	259	1.22089
4	260	1.22142
4	261	1.21689
4	262	1.22061
4	263	1.22096
4	264	1.27063
4	265	1.28776
4	266	1.30071
4	267	1.08273
4	268	1.08781
4	269	1.08743
4	270	1.32349
4	271	1.32828
4	272	1.33382
4	273	1.33554
4	274	1.34243
4	275	1.34052
4	276	1.32332
4	277	1.31871
4	278	1.31595
4	279	1.30963
4	280	1.30605
4	281	1.32811
4	282	1.33258
4	283	1.33265
4	284	1.33805
4	285	1.31039
4	286	1.45048
4	287	1.37071
4	288	1.35104
4	289	1.27844
4	290	1.27851
4	291	1.28002
4	292	1.2865
4	293	1.28113
4	294	1.28071
4	295	1.2768
4	296	1.27487
4	297	1.2705
4	298	1.27107
4	299	1.26349
4	300	1.26013
4	301	1.26975
4	302	1.2705
4	303	1.26187
4	304	1.29051
4	305	1.28922
4	306	1.07878
4	313	1.13407
4	314	1.13784
4	316	1.16264
4	317	1.20117
4	318	1.22123
4	319	1.23264
4	320	1.25435
4	321	1.26713
4	322	1.3106
4	324	1.33339
4	325	1.36172
4	326	1.33869
4	327	1.34021
4	328	1.33272
4	329	1.34999
4	330	1.3041
4	331	1.28125
4	332	1.25588
4	333	1.26904
4	334	1.27547
4	335	1.28992
4	336	1.31461
4	337	1.32961
4	338	1.34346
4	339	1.34838
4	340	1.35821
4	346	1.27594
4	353	1.44658
4	354	1.43891
4	355	1.42219
4	356	1.39982
4	357	1.38426
4	358	1.38051
4	359	1.38027
4	360	1.36231
4	361	1.35195
4	362	1.34237
4	363	1.34
4	364	1.33239
4	365	1.31772
4	366	1.31593
4	367	1.3016
4	432	1.38547
4	433	1.42594
4	434	1.42183
4	435	1.39646
4	436	1.39264
4	443	1.52964
4	444	1.51719
5	6	1.0103
5	7	1.0083
5	8	1.06782
5	9	1.06912
5	10	1.06091
5	11	1.06249
5	12	1.06058
5	13	1.06927
5	14	1.06584
5	15	1.0594
5	16	1.07717
5	17	1.09197
5	18	1.12136
5	19	1.21228
5	20	1.22042
5	21	1.22351
5	22	1.22963
5	23	1.22657
5	24	1.23694
5	25	1.25108
5	26	1.12855
5	27	1.12793
5	28	1.12629
5	29	1.13001
5	30	1.13346
5	31	1.14861
5	32	1.14642
5	33	1.14299
5	34	1.13879
5	35	1.13847
5	37	1.88389
5	38	2.05812
5	39	2.03882
5	40	1.77053
5	41	1.64321
5	42	1.5956
5	43	1.67161
5	44	1.7084
5	45	1.65717
5	46	1.58481
5	47	1.53597
5	48	1.50309
5	49	1.45579
5	50	1.45013
5	51	1.44801
5	52	1.42017
5	53	1.41494
5	54	1.41858
5	55	1.40899
5	56	1.25793
5	57	1.24386
5	58	1.25271
5	59	1.26537
5	60	1.25223
5	61	1.24765
5	62	1.25118
5	63	1.25258
5	64	1.24632
5	65	1.24163
5	66	1.24982
5	67	1.26868
5	68	1.26919
5	69	1.26199
5	70	1.25865
5	71	1.25609
5	72	1.26652
5	73	1.27865
5	74	1.29151
5	75	1.29142
5	76	1.19189
5	77	1.19738
5	78	1.19422
5	79	1.19863
5	80	1.20527
5	81	1.20352
5	82	1.20447
5	83	1.21251
5	84	1.21369
5	85	1.20765
5	86	1.19727
5	87	1.20553
5	88	1.31021
5	89	1.31911
5	90	1.31619
5	91	1.44231
5	92	1.56317
5	93	1.69978
5	94	2.00709
5	95	2.12373
5	96	2.32553
5	97	2.35206
5	98	1.2685
5	101	6.86706
5	102	4.95643
5	103	4.03619
5	104	2.81365
5	105	2.26923
5	106	1.43925
5	107	1.41589
5	108	1.39367
5	109	1.38511
5	110	1.33153
5	111	1.29881
5	112	1.27177
5	113	1.23717
5	114	1.2212
5	115	1.20902
5	116	1.14782
5	118	1.16197
5	120	1.18647
5	122	1.19153
5	123	1.19135
5	125	1.20186
5	126	1.20096
5	127	1.20139
5	128	1.20576
5	129	1.20279
5	130	1.19994
5	131	1.20899
5	132	1.21658
5	133	1.2225
5	134	1.23836
5	135	1.2441
5	136	1.24138
5	137	1.24063
5	138	1.24628
5	139	1.25342
5	140	1.25122
5	141	1.25767
5	142	1.27838
5	143	1.28302
5	144	1.27891
5	145	1.27576
5	146	1.29862
5	147	1.27992
5	148	1.27477
5	149	1.27979
5	150	1.28095
5	151	1.29466
5	152	1.29507
5	153	1.31144
5	154	1.31544
5	155	1.31799
5	156	1.32276
5	157	1.31823
5	158	1.31923
5	159	1.32796
5	160	1.33315
5	161	1.34145
5	162	1.34249
5	163	1.34771
5	164	1.34739
5	165	1.35287
5	166	1.3595
5	167	1.37578
5	168	1.36557
5	169	1.34024
5	170	1.32159
5	171	1.14544
5	172	1.34487
5	173	1.55161
5	174	1.60892
5	175	1.61193
5	176	1.6187
5	177	1.57635
5	178	1.60047
5	179	1.57241
5	180	1.58707
5	181	1.52482
5	182	1.5234
5	183	1.53932
5	184	1.46317
5	185	1.47899
5	186	1.48289
5	187	1.5071
5	188	1.51641
5	189	1.50839
5	190	1.52175
5	191	1.36871
5	192	1.36241
5	193	1.36129
5	194	1.35139
5	195	1.35002
5	196	1.35288
5	197	1.21682
5	198	1.09497
5	199	1.07545
5	200	1.11325
5	201	1.16152
5	202	1.20407
5	203	1.24103
5	204	1.24682
5	205	1.25663
5	206	1.27814
5	207	1.28663
5	208	1.30422
5	209	1.31082
5	210	1.34192
5	211	1.37517
5	212	1.41752
5	213	1.45898
5	214	1.46321
5	215	1.45271
5	216	1.46008
5	217	1.44822
5	218	1.44757
5	219	1.44522
5	220	1.46012
5	221	1.45082
5	222	1.49155
5	223	1.4522
5	224	1.41903
5	225	1.80764
5	226	1.71111
5	227	1.63497
5	228	1.52865
5	229	1.38435
5	230	1.23535
5	231	1.3948
5	232	1.25192
5	233	1.25096
5	234	1.25921
5	235	1.27101
5	236	1.26842
5	237	1.24364
5	238	1.20418
5	239	1.17681
5	240	1.16166
5	241	1.13653
5	244	1.20496
5	245	1.2004
5	246	1.19927
5	247	1.21896
5	248	1.2486
5	249	1.24447
5	250	1.24095
5	252	1.25248
5	253	1.23753
5	254	1.22933
5	255	1.22792
5	256	1.23055
5	257	1.23253
5	258	1.23316
5	259	1.23058
5	260	1.23114
5	261	1.22607
5	262	1.23014
5	263	1.2305
5	264	1.2827
5	265	1.30058
5	266	1.31399
5	267	1.07476
5	268	1.07934
5	269	1.07865
5	270	1.32403
5	271	1.329
5	272	1.33456
5	273	1.33631
5	274	1.34388
5	275	1.34235
5	276	1.32426
5	277	1.32078
5	278	1.31854
5	279	1.3119
5	280	1.30873
5	281	1.33221
5	282	1.33742
5	283	1.33794
5	284	1.34399
5	285	1.31629
5	286	1.45773
5	287	1.3758
5	288	1.35558
5	289	1.26865
5	290	1.26841
5	291	1.2696
5	292	1.27583
5	293	1.27039
5	294	1.26963
5	295	1.26555
5	296	1.26347
5	297	1.25896
5	298	1.2596
5	299	1.25242
5	300	1.24891
5	301	1.26004
5	302	1.26087
5	303	1.25209
5	304	1.2822
5	305	1.28098
5	306	1.54272
5	313	1.13644
5	314	1.14001
5	316	1.16533
5	317	1.20493
5	318	1.22539
5	319	1.23678
5	320	1.2587
5	321	1.27134
5	322	1.3153
5	324	1.33801
5	325	1.36633
5	326	1.34123
5	327	1.34013
5	328	1.3311
5	329	1.34764
5	330	1.29855
5	331	1.27414
5	332	1.24575
5	333	1.25829
5	334	1.26386
5	335	1.27747
5	336	1.30168
5	337	1.31565
5	338	1.32848
5	339	1.33286
5	340	1.3418
5	346	1.26635
5	353	1.572
5	354	1.56638
5	355	1.54694
5	356	1.52078
5	357	1.50157
5	358	1.49836
5	359	1.50015
5	360	1.47765
5	361	1.46532
5	362	1.45405
5	363	1.45156
5	364	1.44219
5	365	1.42358
5	366	1.41137
5	367	1.38768
5	432	1.37795
5	433	1.41978
5	434	1.41602
5	435	1.39124
5	436	1.3877
5	443	1.58944
5	444	1.57614
6	7	1.00642
6	8	1.07384
6	9	1.06856
6	10	1.05826
6	11	1.05729
6	12	1.05506
6	13	1.06673
6	14	1.06418
6	15	1.05601
6	16	1.07336
6	17	1.08686
6	18	1.1162
6	19	1.21008
6	20	1.21716
6	21	1.21858
6	22	1.222
6	23	1.21807
6	24	1.22716
6	25	1.24035
6	26	1.12342
6	27	1.12241
6	28	1.12018
6	29	1.12331
6	30	1.12598
6	31	1.1405
6	32	1.13801
6	33	1.1346
6	34	1.13086
6	35	1.13042
6	37	1.9106
6	38	2.24593
6	39	2.93128
6	40	2.7552
6	41	2.52631
6	42	2.42398
6	43	2.58032
6	44	2.61489
6	45	2.46095
6	46	2.25999
6	47	2.12701
6	48	2.01328
6	49	1.89537
6	50	1.84244
6	51	1.81209
6	52	1.74883
6	53	1.71968
6	54	1.71014
6	55	1.60801
6	56	1.28229
6	57	1.26491
6	58	1.27406
6	59	1.28649
6	60	1.27109
6	61	1.26514
6	62	1.26839
6	63	1.26899
6	64	1.26183
6	65	1.2563
6	66	1.26426
6	67	1.28311
6	68	1.28305
6	69	1.27505
6	70	1.27125
6	71	1.26822
6	72	1.27902
6	73	1.29171
6	74	1.305
6	75	1.30476
6	76	1.13839
6	77	1.14193
6	78	1.13748
6	79	1.13971
6	80	1.1431
6	81	1.13909
6	82	1.13736
6	83	1.14202
6	84	1.14231
6	85	1.13546
6	86	1.12581
6	87	1.13288
6	88	1.22901
6	89	1.23489
6	90	1.23072
6	91	1.34427
6	92	1.45409
6	93	1.57792
6	94	1.87249
6	95	2.00234
6	96	2.21168
6	97	2.2475
6	98	1.17151
6	99	1.04492
6	100	1.10331
6	101	1.27561
6	102	1.31015
6	103	1.26158
6	104	1.19518
6	105	1.19791
6	106	1.22368
6	107	1.21521
6	108	1.21014
6	109	1.2073
6	110	1.18187
6	111	1.16572
6	112	1.1517
6	113	1.13682
6	114	1.13463
6	115	1.12869
6	116	1.13926
6	118	1.15286
6	120	1.17716
6	122	1.18117
6	123	1.18121
6	125	1.19355
6	126	1.19371
6	127	1.19519
6	128	1.20078
6	129	1.19787
6	130	1.19514
6	131	1.20569
6	132	1.21461
6	133	1.22158
6	134	1.23905
6	135	1.24569
6	136	1.24302
6	137	1.24249
6	138	1.24903
6	139	1.25752
6	140	1.25516
6	141	1.26269
6	142	1.28561
6	143	1.29092
6	144	1.28657
6	145	1.28325
6	146	1.30806
6	147	1.28809
6	148	1.2826
6	149	1.28836
6	150	1.28979
6	151	1.30514
6	152	1.30568
6	153	1.32354
6	154	1.32755
6	155	1.33064
6	156	1.33595
6	157	1.33112
6	158	1.3323
6	159	1.34173
6	160	1.34735
6	161	1.35634
6	162	1.35745
6	163	1.36305
6	164	1.36271
6	165	1.36857
6	166	1.37563
6	167	1.39293
6	168	1.38247
6	169	1.35597
6	170	1.3364
6	171	1.18007
6	172	1.41186
6	173	1.60267
6	174	1.60844
6	175	1.57857
6	176	1.56303
6	177	1.50325
6	178	1.51683
6	179	1.49316
6	180	1.51892
6	181	2.03568
6	182	1.93586
6	183	1.9608
6	184	1.89625
6	185	1.86797
6	186	1.84479
6	187	1.84146
6	188	1.8249
6	189	1.80037
6	190	1.7861
6	191	1.59911
6	192	1.57631
6	193	1.56803
6	194	1.54301
6	195	1.53248
6	196	1.52821
6	197	1.22602
6	198	1.0964
6	199	1.07562
6	200	1.11787
6	201	1.17537
6	202	1.22435
6	203	1.26549
6	204	1.27136
6	205	1.28084
6	206	1.30388
6	207	1.3124
6	208	1.3311
6	209	1.33782
6	210	1.36986
6	211	1.40486
6	212	1.44968
6	213	1.49016
6	214	1.49181
6	215	1.47947
6	216	1.4851
6	217	1.46932
6	218	1.46725
6	219	1.46339
6	220	1.47833
6	221	1.4671
6	222	1.52881
6	223	1.55828
6	224	1.55963
6	225	1.99865
6	226	1.88896
6	227	1.80208
6	228	1.68234
6	229	1.52068
6	230	1.35416
6	231	1.52142
6	232	1.23994
6	233	1.23922
6	234	1.2508
6	235	1.26486
6	236	1.26364
6	237	1.23839
6	238	1.19813
6	239	1.17013
6	240	1.15461
6	241	1.12863
6	244	1.14366
6	245	1.14192
6	246	1.14156
6	247	1.16491
6	248	1.2373
6	249	1.23384
6	250	1.23081
6	252	1.24443
6	253	1.22973
6	254	1.22174
6	255	1.2207
6	256	1.22403
6	257	1.2265
6	258	1.2277
6	259	1.22584
6	260	1.22702
6	261	1.22416
6	262	1.22887
6	263	1.22982
6	264	1.29135
6	265	1.31261
6	266	1.32866
6	267	1.07517
6	268	1.08077
6	269	1.08011
6	270	1.34725
6	271	1.35365
6	272	1.3604
6	273	1.36253
6	274	1.37146
6	275	1.36989
6	276	1.34738
6	277	1.34111
6	278	1.3375
6	279	1.32994
6	280	1.32545
6	281	1.3499
6	282	1.35437
6	283	1.35375
6	284	1.35914
6	285	1.32762
6	286	1.48036
6	287	1.39268
6	288	1.3711
6	289	1.28509
6	290	1.2845
6	291	1.2854
6	292	1.29174
6	293	1.28533
6	294	1.28398
6	295	1.27905
6	296	1.27645
6	297	1.27121
6	298	1.2715
[truncated: 58,013 more rows]
